# Supplementary material for: Integrated proteogenomic analysis for inherited bone marrow failure syndrome
Source: Leukemia. 2024 May 13;38(6):1256–65. doi: 10.1038/s41375-024-02263-1 (PMC11147772; doi:10.1038/s41375-024-02263-1)
Supplement: Supplementary file 2 — Supplemental Tables [file 41375_2024_2263_MOESM2_ESM.xlsx]

## Sheet: Table S1
Table S1. Patient characteristics of the non-targeted proteomic analysis using BMNC.
Patient characteristics	N = 18
Age at diagnosis, median (range)	8 (0–30)
Gender, n (%)
Male	11 (61.1)
Female	7 (38.9)
Diagnosis, n (%)
SDS	2 (11.1)
IBMFS with monoallelic SBDS variant	4 (22.2)
DBA	1 (5.6)
IBMFS, NOS	6 (33.3)
Healthy controls	5 (27.8)
WBC, median (range, [×109/L])	6.6 (1.5–17.8)
Hb, median (range, [g/dL])	11.0 (5.0–14.0)
ANC, median (range, [×109/L])	1.9 (0.1–8.7)
Plt, median (range, [×109/L])	12.2 (4.5–28.4)
Ret, median (range, [‰])	14.0 (2.0–40.0)
ANC, absolute neutrophil count; BMNC, bone marrow mononuclear cells;
DBA, Diamond–Blackfan anemia; Hb, hemoglobin; IBMFS, inherited bone marrow failure syndromes;
NOS, not otherwise specified; Plt, platelet; Ret, reticulocytes; SDS, Shwachman–Diamond syndrome;
WBC, white blood cells.

## Sheet: Table S2
Table S2. Clinical characteristics of patients with targeted proteomic analysis.
UPN	Non-targeted proteomic analysis	Targeted proteomic analysis	PBMC/BMNC	Age at diagnosis (year)	Gender	Familial history	Relative telomere length (Standard deviation)	Monosomy7	Trisomy8	Chromosome breakage analysis	G-banding test	WBC (×109/L)	Hb (g/dL)	Plt (×109/L)	ANC (×109/L)	Ret (‰)	Clinical diagnosis	Proteogenomic diagnosis	Targeted proteomic analysis
																			SBDS/GAPDH	WASP/GAPDH	ADH5/GAPDH
UPN175	+	+	PBMC	23	F	-	-	-	-	-	46,XY,del(20)(q11.2q13.3)	2.8	12.5	137	1.2	16.9	SDS	SDS	0.00103418	0.0186605	0.00392377
UPN1159	+	+	PBMC	3	M	-	1.71	-	-	-	46,XY	3.3	5.1	111	0.3	-	SDS	SDS	0.000579207	0.0146527	0.00537028
UPN348	+	+	PBMC	0.42	F	-	-	-	-	-	46,XX	8.4	7.8	155	1.428	-	MDS	SDS	0	0.0168997	0.00680819
UPN506	+	+	PBMC	6	M	-	-1.99	+	+	+	46,XY	2.61	10.3	97	0.27405	12.5	IBMFS	SDS	0	0.0135367	0.00211015
UPN213	+	+	PBMC	1.36345	M	+	-	-	-	-	46,XY	8.1	9.2	216	0.324	3.8	IBMFS	*SDS	0	0.00954005	0.00490451
UPN751	+	+	PBMC	1.7	F	-	-	-	-	-	46,X,?i(X)(p10)	4.6	5.7	29	0.092	8	MDS	*SDS	0.00112541	0.0157918	0.00947824
UPN1032	+	+	PBMC	0.4	F	-	-	-	-	-	46,XY,+21	6	12.6	570	2.1	19	IBMFS	IBMFS with monoallelic SBDS variant	0.00645245	0.0177196	0.00403261
UPN218	+	+	PBMC	1.42368	F	-	-	-	-	-	-	10.9	12.2	290	0.0029	17.5	SDS	IBMFS with monoallelic SBDS variant	0.00516961	0.0179157	0.00427955
UPN415	+	+	PBMC	3	M	-	-0.93	-	-	-	46,XY	1.9	8	64	0.133	3	IBMFS	IBMFS with monoallelic SBDS variant	0.00603458	0.0209742	0.00885338
UPN501	+	+	PBMC	0	F	-	-	-	-	-	46,XX	3.74	10.8	35	1.4586	15.1	IBMFS	IBMFS with monoallelic SBDS variant	0.00306956	0.0178096	0.00429794
UPN968	+	+	PBMC	2	M	-	-1.6	-	-	-	-	8.4	11.3	469	0.42	-	SDS	IBMFS with monoallelic SBDS variant	0.00303424	0.0147364	0.00301615
UPN289	+	+	PBMC	0.83	F	-	-1.5	-	-	-	46,XY	12.04	11.4	37	5.2976	12	IBMFS	IBMFS with monoallelic SBDS variant	0.00812162	0.0180648	0.00377351
UPN261	+	+	PBMC	7	F	-	-0.54	-	-	-	45,XX,+1,der(1;21)(q10;q10),-7	2.9	9.7	61	0.5	24	MDS	ADH5/ALDH2 deficiency	0.00504653	0.0114615	0
UPN269	+	+	PBMC	3	F	-	0.52	-	+	+	46,XX,der(5;17)(p10;q10),+8	9.8	7.7	56	3.92	10.9	MDS	ADH5/ALDH2 deficiency	0.00548441	0.00923398	0
UPN1128	+	+	PBMC	3	M	-	1.24	-	-	-	46,XY	4.7	12	77	-	18	MDS	ADH5/ALDH2 deficiency	0.00584867	0.012293	0
UPN402	+	+	PBMC	8	F	-	-0.87	-	-	-	Complex karyotype	1.9	10.7	24	0.095	5	FA	ADH5/ALDH2 deficiency	0.0109618	0.0131232	0
UPN565	+	+	PBMC	7	F	-	-4.45	-	-	-	46,XX	2.2	7.3	30	0.638	26.6	FA	DC	0.00495063	0.0195819	0.00736039
UPN10P	+	+	PBMC	2	F	-	0.83	-	-	-	46,XX	3.06	7	20	0.8262	32.1	DC	DC	0.00911402	0.0159976	0.00631706
UPN629	+	+	PBMC	2	M	-	-3.61	-	-	-	46,XY	5.3	3.1	3	0.901	15	AA	DC	0.00671389	0.0140837	0.00555631
UPN907	+	+	PBMC	17	F	+	0.18	-	-	-	-	3.88	12.7	179	1.94	-	IBMFS	DC	0.0089953	0.0118037	0.00465378
UPN50	+	+	PBMC	15	M	-	-	-	-	-	46,XY	8.3	14.7	238	4.3	9	DC	DC	0.00948692	0.0162367	0.0051625
UPN842	+	+	PBMC	18	F	-	-2.36	-	-	-	46,XX	4.04	12.4	56	2.266	11.4	DC	DC	0.00999056	0.0183272	0.00553965
UPN425	+	+	PBMC	1.3	F	-	-5.7	-	-	+	46,XX	3.6	11.1	75	1.602	8	FA	DC	0.0102821	0.0159769	0.00639254
UPN580	+	+	PBMC	19.8	M	-	-3.53	-	-	-	5p15.3monosomy, 6p21.3-pter trisomy	-	-	-	-	-	AA	DC	0.00440446	0.0125283	0.00480394
UPN645	+	+	PBMC	17	M	-	-2.64	-	-	-	46,XY	1.72	7.5	19	0.7052	24	AA	DC	0.00552752	0.0150482	0.00349154
UPN178	+	+	PBMC	9.4	F	-	-	-	-	-	-	2	5.9	40	0.4	-	AA	DC	0.00816796	0.0111431	0.0104837
UPN3D	+	+	PBMC	13.3	M	-	-2.5	-	-	-	46,XY	1.8	12.2	28	0.9	22.7	AA	DC	0.00834788	0.016198	0.00234967
UPN90	+	+	PBMC	17.9	M	-	0	-	-	-	46,XY	3.3	9.6	12	1.5	-	DC	DC	0.00853063	0.0325008	0.00432976
UPN2689N	+	+	PBMC	6	F	-	-	-	-	+	46,XX	4.24	11.5	49	1.229	17	FA	FA	0.00525216	0.0137493	0.00417751
UPN617	+	+	PBMC	7	M	-	-	-	-	+	-	3.6	8.5	39	0.864	29	FA	FA	0.00573863	0.016121	0.00360526
UPN616	+	+	PBMC	6	F	-	-0.26	-	-	+	46,XX	2.5	9.8	42	0.475	39.1	IBMFS	FA	0.00758801	0.0127084	0.00402834
UPN856	+	+	PBMC	1.5	M	-	-	-	-	+	46,XY	7.9	13.1	64	2.607	-	FA	FA	0.00668033	0.0130052	0.00833251
UPN913	+	+	PBMC	4	M	-	0.83	+	-	+	46,XY	4.1	10.6	105	0.656	21	FA	FA	0.00613903	0.0156633	0.00391811
UPN2454N	+	+	PBMC	4	M	-	-	+	+	+	46,XY	1.66	8.6	18	0.31042	19	FA	FA	0.00616251	0.0131295	0.00362197
UPN2542N	+	+	PBMC	0	F	-	-	-	-	+	-	9.8	10.3	130	2.7	2.5	IBMFS	FA	0.00887339	0.015438	0.00636324
UPN851	+	+	PBMC	1.3	M	-	-	-	-	+	46,XY	6.14	8.4	24	2.8858	7	FA	FA	0.00780536	0.0148632	0.00818842
UPN2171N	+	+	PBMC	-	M	-	-	-	-	+	-	-	-	-	-	-	MDS	FA	0.00521678	0.0145168	0.00589937
UPN923	+	+	PBMC	1.4	M	-	0.13	-	-	+	46,XY	6	11.5	57	1.74	13	FA	FA	0.00719806	0.0190412	0.00518802
UPN638	+	+	PBMC	2	M	-	2.05	-	-	-	46,XY	7.6	9.5	36	1.216	33.9	IBMFS	FA	0.0109949	0.0195888	0.00573856
UPN420	+	+	PBMC	1	M	-	-	-	-	-	-	5.82	8.1	435	2.328	2.2	DBA	DBA	0.00567866	0.0116523	0.00595592
UPN186	+	+	PBMC	0.3	F	-	1.21	-	-	-	46,XX	6.8	6.6	409	1.836	4	DBA	DBA	0.0102951	0.0140313	0.00404409
UPN174	+	+	PBMC	13	M	-	-	-	-	-	-	4.9	8.5	357	2.3	19	DBA	DBA	0.0104673	0.0125317	0.00354646
UPN304	+	+	PBMC	0	F	-	-	-	-	-	-	10.96	6.9	590	2.9044	4.5	DBA	DBA	0.0107797	0.0144527	0.00388335
UPN2756N	+	+	PBMC	5	F	-	-0.67	-	-	-	46,XX	4.6	13.2	63	2	1	DBA	DBA	0.00681917	0.0133658	0.00691121
UPN808	+	+	PBMC	0	F	-	-	-	-	-	46,XX	-	7	16	0.7	3	DBA	DBA	0.00934413	0.0130932	0.00518727
UPN517	+	+	PBMC	4	M	-	-0.97	-	-	-	-	2.1	4.7	440	0.315	28	DBA	DBA	0.0101731	0.00956718	0.00241271
UPN634	+	+	PBMC	-	F	-	-	-	-	-	46,XX	4.2	10.4	308	1.3	1.1	DC	DBA	0.0105111	0.0127406	0.00486653
UPN158	+	+	PBMC	0.1	F	-	-1.37	-	-	-	46,XX	3.9	7.2	413	0.702	3	DBA	DBA	0.00693717	0.0112999	0.0031667
UPN665	+	+	PBMC	7.5	M	-	-	-	-	-	-	2.8	9.8	15	0.9	5.2	AA	IBMFS, NOS	0.00867922	0.0217243	0.00439037
UPN114	+	+	PBMC	0	F	-	-	-	-	-	-	2.7	4.1	184	0.054	6.3	DBA	IBMFS, NOS	0.00628733	0.0137999	0.00375406
UPN586	+	+	PBMC	15	F	-	2.39	-	-	-	46,XX,add(11)(q23)	3.1	8.4	107	2.294	8.3	MDS	IBMFS, NOS	0.00756835	0.0154497	0.00497515
UPN209	+	+	PBMC	19	M	-	-1.8	-	-	-	46,XY	3.6	12.5	52	1.836	18	DC	IBMFS, NOS	0.00778218	0.0163533	0.00475373
UPN210	+	+	PBMC	-	F	-	-	-	-	-	-	-	-	-	-	-	IBMFS	IBMFS, NOS	0.00792508	0.0100081	0.00503507
UPN361	+	+	PBMC	6	M	-	-2.19	-	-	-	46,XY	2.4	14.3	32	1.152	14	AA	IBMFS, NOS	0.00473829	0.0098344	0.0035855
UPN435	+	+	PBMC	0	F	-	-	-	-	-	-	10.5	5.7	407	4.515	12	DBA	IBMFS, NOS	0.00698271	0.011931	0.00468624
UPN505	+	+	PBMC	1.3	M	-	-	-	-	-	-	6.9	2.3	421	-	0.5	IBMFS	IBMFS, NOS	0.00671277	0.0126123	0.00434459
UPN644	+	+	PBMC	0	F	+	-2.31	+	-	-	46,XX	12.83	4.6	23	0.46188	57	MDS	IBMFS, NOS	0.00599336	0.0253863	0.0076157
UPN729	+	+	PBMC	1	F	-	0.32	+	+	-	46,XX	7.75	4.1	242	5.363	2	MDS	IBMFS, NOS	0.00659749	0.0152512	0.00350236
UPN76	+	+	PBMC	15	F	-	-	-	-	-	-	6	5.8	8	0.8	5	MDS	IBMFS, NOS	0.00740034	0.0127016	0.00297421
UPN93	+	+	PBMC	18.6	F	-	-3.2	-	-	-	46,XY	3.9	11.1	26	2	12	AA	IBMFS, NOS	0.0104714	0.0162251	0.00582267
HC1	+	+	PBMC	44	F	+	-	-	-	-	-	-	-	-	-	-	Healthy control	Healthy control	0.00647792	0.014456	0.00539886
HC10	+	+	PBMC	41	M	+	-	-	-	-	-	-	-	254	-	-	Healthy control	Healthy control	0.00733392	0.0107399	0.00387286
HC11	+	+	PBMC	34	F	+	-	-	-	-	-	5.1	11.5	255	2.7	13.8	Healthy control	Healthy control	0.00903014	0.0171621	0.00090415
HC12	+	+	PBMC	39	M	+	-	-	-	-	-	-	-	-	-	-	Healthy control	Healthy control	0.00673735	0.0121083	0.00708752
HC13	+	+	PBMC	42	F	+	-	-	-	-	-	-	-	-	-	-	Healthy control	Healthy control	0.00708172	0.0134213	0.00468954
HC14	+	+	PBMC	13	F	+	-	-	-	-	-	-	-	-	-	-	Healthy control	Healthy control	0.00442119	0.0117759	0.00107883
HC2	+	+	PBMC	50	M	+	-	-	-	-	-	-	-	-	-	-	Healthy control	Healthy control	0.00589904	0.0153074	0.000951644
HC3	+	+	PBMC	20	M	+	-	-	-	-	-	-	-	-	-	-	Healthy control	Healthy control	0.0107569	0.0133373	0.00490218
HC4	+	+	PBMC	20	F	+	-	-	-	-	-	-	-	-	-	-	Healthy control	Healthy control	0.00958797	0.0135461	0.00468466
HC5	+	+	PBMC	19	M	+	-	-	-	-	-	6.7	12.7	340	3.4	15.1	Healthy control	Healthy control	0.00898047	0.0168524	0.00631597
HC6	+	+	PBMC	10	F	-	-	-	-	-	-	6.2	13.4	223	3.4	16.1	Healthy control	Healthy control	0.00663904	0.0118725	0.00390791
HC7	+	+	PBMC	5	F	-	-	-	-	-	-	-	-	-	-	-	Healthy control	Healthy control	0.006884	0.0157233	0.00559084
HC8	+	+	PBMC	8	F	+	-	-	-	-	-	-	-	-	-	-	Healthy control	Healthy control	0.00775145	0.0153565	0.00534866
HC9	+	+	PBMC	5	M	-	-	-	-	-	-	-	-	-	-	-	Healthy control	Healthy control	0.00705506	0.0142214	0.00511354
IBMFS-Pro-33	-	+	PBMC	12.3997	F	-	-	-	-	-	-	4.5	8	227	3.4	77.6	AA	AA	0.00676037	0.00774324	0.0060955
IBMFS-Pro-54	-	+	BMNC	-	-	-	-	-	-	-	-	2.8	4.4	7	-	24	AA	AA	0.00770014	0.00525639	0.00645822
IBMFS-Pro-1009	-	+	PBMC	17.681	F	-	-	-	-	-	-	2.6	7.3	22	0.9074	17.5	AA	AA	0.00786715	0.0143514	0.0107613
IBMFS-Pro-1053	-	+	PBMC	2	M	-	-0.8	+	+	-	46,XY	4.4	11	400	3	14	AA	AA	0.0039756	0.00699278	0.0037467
IBMFS-Pro-97	-	+	PBMC	16.1263	F	-	-	-	-	-	46,XX	2.7	6.6	26	1.8	2.8	AA	AA	0.00717873	0.0130043	0.00576643
IBMFS-Pro-92	-	+	PBMC	12.6379	F	-	-	-	-	-	46,XX	4.4	11.3	56	1.5	17.3	AA	AA	0.00283018	0.00384988	0.00274968
IBMFS-Pro-65	-	+	BMNC	-	-	-	-	-	-	-	-	4.3	4	13	-	2.4	AA	AA	0.00604647	0.0136648	0.00571952
IBMFS-Pro-64	-	+	BMNC	7.1	F	-	-	-	-	-	-	2.9	4.2	3	0.2	5	AA	AA	0.00725872	0.00850023	0.00443134
IBMFS-Pro-62	-	+	BMNC	13.9	M	-	-	-	-	-	-	-	-	-	-	-	AA	AA	0.0101581	0.00946836	0.00442137
IBMFS-Pro-61	-	+	BMNC	6	M	-	-	-	-	-	-	-	-	-	-	-	AA	AA	0.00408128	0.00281454	0.00173191
IBMFS-Pro-60	-	+	BMNC	6	M	-	-	-	-	-	-	3.2	6.1	22	0.7	10	AA	AA	0.00362092	0.00601431	0.00246274
IBMFS-Pro-59	-	+	BMNC	-	-	-	-	-	-	-	-	-	-	-	-	-	AA	AA	0.00476295	0.00906172	0.00423799
IBMFS-Pro-119	-	+	PBMC	4.63244	M	-	-	-	-	-	46,XY	3.1	9.9	7	0.031	4	AA	AA	0.00960231	0.0192044	0.0082438
IBMFS-Pro-14	-	+	PBMC	-	-	-	-	-	-	-	-	49	8	-	0	0	AA	AA	0.00475993	0.00473608	0.00409088
IBMFS-Pro-150	-	+	PBMC	1.74949	M	-	-	+	+	-	46,XY	4.92	8.9	19	1.476	5	AA	AA	0.00503172	0.011481	0.00715676
IBMFS-Pro-152	-	+	PBMC	9.67556	M	+	-	-	-	+	46,XY	3.5	7.4	50	0.595	16	AA	AA	0.00994863	0.0140845	0.0088673
IBMFS-Pro-155	-	+	PBMC	6.86105	M	-	-	-	-	-	-	6.6	11.8	39	0	15.8	AA	AA	0.00468856	0.00769119	0.00319162
IBMFS-Pro-16	-	+	BMNC	10.5	M	-	-	+	-	-	45,XY,-7 [13/18]/ 47,idem,+9,+21	1.9	6.5	8	0.3	17	AA	AA	0.00550419	0.00755693	0.00479071
IBMFS-Pro-19	-	+	BMNC	-	-	-	-	-	-	-	-	-	-	-	-	-	AA	AA	0.00389167	0.0018634	0.00262153
IBMFS-Pro-26	-	+	PBMC	10.5517	F	-	-	-	-	-	46,XX	14	8.8	38	10.4	9.7	AA	AA	0.00790113	0.0175375	0.00330296
IBMFS-Pro-32	-	+	PBMC	11.0144	M	-	-	-	-	-	46,XY	2.6	7.8	60	0.6	3.3	AA	AA	0.00279357	0.0122956	0.00324222
IBMFS-Pro-34	-	+	PBMC	1.30322	F	-	-	-	-	-	46,XY	6	9.5	182	0	5.9	AA	AA	0.00727378	0.0120802	0.00454148
IBMFS-Pro-37	-	+	PBMC	1.61807	M	-	-	-	-	-	46,XY	1.8	7.1	194	0.4	1.3	AA	AA	0.00550702	0.0115061	0.00653009
IBMFS-Pro-995	-	+	PBMC	14.4339	M	-	-1.46	-	+	-	-	2.3	8.4	18	0.3	-	AA	AA	0.00777961	0.0146924	0.00717167
IBMFS-Pro-888	-	+	PBMC	10.0835	F	-	-	+	-	-	-	0.6	8.9	111	0.024	6	AA	AA	0.00294969	0.00942464	0.00252656
IBMFS-Pro-822	-	+	PBMC	14.9213	F	-	-	+	+	-	46,XX	3.52	10.3	43	0.9856	19	AA	AA	0.00591798	0.0112402	0.00539502
IBMFS-Pro-931	-	+	PBMC	0	-	-	1.3	-	-	-	-	-	-	-	-	-	AA	AA	0.00359373	0.00822766	0.00400518
IBMFS-Pro-985	-	+	PBMC	0.922656	M	-	-	-	-	-	-	2.8	7.6	85	0.014	0.1	AA	AA	0.00398071	0.00695636	0.00308685
IBMFS-Pro-859	-	+	PBMC	9.05407	M	-	-	-	-	-	46,XY	6.3	8.8	23	1.6884	34	AA	AA	0.0074199	0.0123966	0.00624103
IBMFS-Pro-1058	-	+	PBMC	13.5606	M	-	-	-	-	-	-	2	3.8	16	0.48	17	AA	AA	0.00591396	0.00898737	0.00649233
IBMFS-Pro-893	-	+	PBMC	7.08556	M	-	-	+	-	-	-	1.1	5.1	4	0.066	7	AA	AA	0.00710408	0.0132265	0.00526938
IBMFS-Pro-1003	-	+	PBMC	15.1294	M	-	-	-	-	-	46,XY	3.72	8.1	20	0.744	37	AA	AA	0.00386948	0.0101725	0.00321812
IBMFS-Pro-519	-	+	PBMC	6.88569	M	-	-	+	-	-	46,XY	5.22	10.3	44	0.1044	2.3	AA	AA	0.00913927	0.0178688	0.00685542
IBMFS-Pro-1101	-	+	PBMC	6.88843	F	-	-	+	+	-	46,XX	2.4	6.4	40	0.072	4.5	AA	AA	0.0127017	0.0110606	0.00845247
IBMFS-Pro-55	-	+	BMNC	2	M	-	-	-	-	-	-	4.6	9.2	88	2.7	24	AA	AA	0.00638241	0.0119881	0.00474855
IBMFS-Pro-1046	-	+	PBMC	13.3662	M	-	-	-	-	-	46,XY	4.5	10.9	48	2.79	18	AA	AA	0.0084108	0.0125484	0.00478226
IBMFS-Pro-900	-	+	PBMC	25.6153	F	-	-	+	-	-	46,XX	2	9.7	11	1.16	37	AA	AA	0.00555276	0.0105609	0.0023194
IBMFS-Pro-1011	-	+	PBMC	5.77139	M	-	-	-	-	-	46,XY	3.17	6.7	16	0.1902	0	AA	AA	0.00680429	0.0101708	0.00925162
IBMFS-Pro-830	-	+	PBMC	14.0808	F	-	-	-	-	-	-	-	-	-	-	-	AA	AA	0.00782747	0.0168127	0.00679102
IBMFS-Pro-915	-	+	PBMC	5.03491	M	-	-	-	-	-	-	4.9	8.3	13	0.3185	9	AA	AA	0.00398553	0.00642396	0.00239567
IBMFS-Pro-712	-	+	PBMC	8.84873	F	-	-1.9	-	-	+	46,XX	2	5.1	33	0.5	24.1	AA	AA	0.00953578	0.0173718	0.00668824
IBMFS-Pro-987	-	+	PBMC	14.4805	F	-	-	-	-	-	46,XX	3.2	7.4	29	0.8	20.9	AA	AA	0.00452098	0.0110518	0.00250908
IBMFS-Pro-811	-	+	PBMC	7.29637	M	-	-	-	-	-	46,XY	3.9	6.9	12	1.209	24	AA	AA	0.00420584	0.00543001	0.00256877
IBMFS-Pro-329	-	+	PBMC	3.30459	M	-	-	-	-	-	46,XY	5.26	7.6	55	1.1572	2	AA	AA	0.013965	0.0111866	0.0100181
IBMFS-Pro-147	-	+	PBMC	5.11704	M	-	-	-	-	-	46,XY	4	5.6	7	0.36	5.1	AA	AA	0.00804439	0.00993811	0.00689193
IBMFS-Pro-347	-	+	PBMC	10.204	F	-	-	-	+	-	46,XX	2.84	6.2	16	0.852	16	AA	AA	0.00828052	0.012389	0.00594732
IBMFS-Pro-509	-	+	PBMC	10.9432	M	-	-	-	-	-	46,XY	2.17	7	11	0.04123	6	AA	AA	0.00676705	0.00825279	0.0065593
IBMFS-Pro-3	-	+	PBMC	3.76454	F	-	-	-	-	-	-	1.7	10	50	0.2	9.7	AA	AA	0.00712533	0.00995873	0.00333479
IBMFS-Pro-8	-	+	PBMC	15.8111	M	-	-	-	-	-	46,XY	2	7.9	34	1	5.1	AA	AA	0.00509055	0.00664259	0.00514853
IBMFS-Pro-381	-	+	PBMC	8.45175	F	+	-0.1	-	-	-	46,XX	2	8	4	0.2	3.2	AA	AA	0.00408038	0.00958784	0.00339381
IBMFS-Pro-251	-	+	PBMC	-	-	-	-	-	-	-	-	-	-	-	-	-	AA	AA	0.00621309	0.0177859	0.00711171
IBMFS-Pro-520	-	+	PBMC	1.91376	F	-	-	-	-	-	46,XX	12	14.9	73	2.76	8	AA	AA	0.00788353	0.0172489	0.00429135
IBMFS-Pro-246	-	+	PBMC	5	M	-	-	+	-	-	44,XY,-7,-13[12/18]/ 45,XY,del(6),-7,del(13)	-	-	-	-	-	AA	AA	0.0059671	0.00601678	0.00886164
IBMFS-Pro-20	-	+	PBMC	13.807	F	-	-	-	-	-	46,XX	0.4	7.4	3	0.1	1	AA	AA	0.00447417	0.00584951	0.0029403
IBMFS-Pro-18	-	+	BMNC	-	-	-	-	-	-	-	-	-	-	-	-	-	AA	AA	0.00232156	0.00674915	0.00310326
IBMFS-Pro-633	-	+	PBMC	2.91581	F	-	-	-	+	-	46,XX	3.63	4.6	9	0.2904	19	AA	AA	0.0100029	0.0174352	0.0104867
IBMFS-Pro-652	-	+	PBMC	14.5	F	-	-0.43	-	-	-	-	2.9	8.2	46	0.83	-	AA	AA	0.005905	0.00889646	0.00310921
IBMFS-Pro-522	-	+	PBMC	4.18891	F	-	-	-	-	-	46,XX	4.1	7.8	40	0.5535	10	AA	AA	0.00641633	0.0187102	0.00245905
IBMFS-Pro-422	-	+	PBMC	5.24846	M	-	-	+	+	-	-	2.7	7.1	19	0.1593	3.7	AA	AA	0.00862404	0.01664	0.00728074
IBMFS-Pro-144	-	+	PBMC	12.2855	F	-	-	+	-	-	46,XX	0.8	8.1	18	0	2.8	AA	AA	0.00601351	0.0100815	0.00387336
IBMFS-Pro-142	-	+	PBMC	23.0062	F	-	-	-	-	-	46,XX	4.5	13.3	153	2.4	7.4	AA	AA	0.00658641	0.0110281	0.00395181
IBMFS-Pro-263	-	+	PBMC	2.66393	F	-	-	+	-	-	-	5.27	11.5	95	0	15.2	AA	AA	0.00676726	0.0170506	0.00559152
IBMFS-Pro-1000	-	+	PBMC	10.4285	F	-	-	-	-	-	46,XX	3	5.6	24	0.48	30	AA	AA	0.00483176	0.0136541	0.00626973
IBMFS-Pro-136	-	+	PBMC	11.5428	M	-	-	-	-	-	46,XY	1.4	8.8	16	0.2	22	AA	AA	0.0091537	0.00794975	0.00431894
IBMFS-Pro-242	-	+	PBMC	4.28474	M	-	-	-	-	-	46,XY	2.3	9	26	0.414	5	AA	AA	0.00845913	0.00923635	0.0069314
IBMFS-Pro-333	-	+	PBMC	3.73717	M	-	-	-	-	-	46,XY	0.88	6.1	12	0.3652	1.7	AA	AA	0.00595364	0.019187	0.00432955
IBMFS-Pro-588	-	+	PBMC	2.19849	F	-	-	-	-	-	-	4.6	3.7	4	0.322	13	AA	AA	0.00619259	0.0101315	0.00571103
IBMFS-Pro-499	-	+	PBMC	3.09377	F	-	-	-	-	-	-	6.35	7.7	11	1.93675	10	AA	AA	0.00655814	0.0146957	0.0034601
IBMFS-Pro-121	-	+	PBMC	12.3	M	-	-	-	-	-	46,XY	3.1	10.1	34	1.4	6	AA	AA	0.0144364	0.0141118	0.00446056
IBMFS-Pro-806	-	+	PBMC	12.6133	M	-	-	-	-	-	-	2.3	6.3	34	0.184	7.7	AA	AA	0.00846857	0.0124367	0.00469843
IBMFS-Pro-112	-	+	PBMC	26.2368	M	-	-	-	-	-	-	2.9	12.1	54	0.9	-	AA	AA	0.0084402	0.0151992	0.00545383
IBMFS-Pro-111	-	+	PBMC	11.2197	F	-	-	-	-	-	46,XX	0.9	9.1	48	0.1	1.5	AA	AA	0.00362116	0.00722912	0.00157334
IBMFS-Pro-102	-	+	PBMC	15.0144	M	-	-	-	-	-	46,XY	0.7	9.5	27	0	1	AA	AA	0.00772534	0.0103112	0.00742026
IBMFS-Pro-1080	-	+	PBMC	11.5975	F	-	-	-	-	-	-	3.16	10.1	25	0.9638	2.58	AA	AA	0.0118872	0.013468	0.00660432
IBMFS-Pro-1	-	+	PBMC	5.68925	M	-	-	-	-	-	46,XY	2.3	8.1	23	1.1	7	AA	AA	0.00588284	0.0175015	0.00423906
IBMFS-Pro-343	-	+	PBMC	10.6201	F	-	-	-	-	-	46,XX	1.91	7.6	16	0.382	28.3	MDS/AML	MDS/AML	0.00813506	0.00983396	0.00923324
IBMFS-Pro-784	-	+	PBMC	2.98973	F	-	-	-	-	-	-	12.1	11.8	233	0.0393	-	MDS/AML	MDS/AML	0.00699086	0.0101625	0.00732796
IBMFS-Pro-1050	-	+	PBMC	3.10198	F	-	-	-	-	-	46,XX,+1,der(1;7)(q10;p10)	3.46	13	36	0.6574	16	MDS/AML	MDS/AML	0.00375019	0.00850098	0.000679473
IBMFS-Pro-72	-	+	PBMC	15.0198	M	-	-	-	-	-	46,XY,t(1;11)(p32;p15)	25.8	15.5	64	15.7	6.9	MDS/AML	MDS/AML	0.00268719	0.00898161	0.00294582
IBMFS-Pro-1114	-	+	PBMC	24.1123	M	+	-	-	-	-	46,XY	2.7	14.9	139	2.3	18.6	MDS/AML	MDS/AML	0.00382723	0.00617682	0.00498784
IBMFS-Pro-5091	-	+	PBMC	16.783	M	-	-	-	-	-	-	-	-	-	-	-	MDS/AML	MDS/AML	0.00919116	0.0171326	0.00452657
IBMFS-Pro-5090	-	+	PBMC	0.0574949	F	-	-	-	-	-	46,XX	46.1	10.9	9.9	1.84	5	MDS/AML	MDS/AML	0.00305842	0.00633123	0.00239889
IBMFS-Pro-5089	-	+	PBMC	2	F	-	-	-	-	-	46,XX,t(16;21)(p11;q22)	39.2	-	-	1.9	-	MDS/AML	MDS/AML	0.00871233	0.0104335	0.00823591
IBMFS-Pro-5088	-	+	PBMC	4.91718	M	-	-	-	-	-	-	16.5	11.8	174	4.5	12.6	MDS/AML	MDS/AML	0.00558901	0.00915197	0.00504073
IBMFS-Pro-5087	-	+	PBMC	8.45848	-	-	-	-	-	-	46,XX,t(15;17)(q22;q21)	28.3	7.2	22	-	-	MDS/AML	MDS/AML	0.0027515	0.00464752	0.00460203
IBMFS-Pro-5086	-	+	PBMC	2.0453	-	-	-	+	-	-	Complex karyotype	12.1	-	47	-	-	MDS/AML	MDS/AML	0.0120669	0.00564531	0.00755901
IBMFS-Pro-5085	-	+	PBMC	0.7	F	-	-	-	-	-	-	150	7.2	120	0.3	10	MDS/AML	MDS/AML	0.00346299	0.0141184	0.00427184
IBMFS-Pro-5084	-	+	PBMC	0.851472	M	-	-	-	-	-	46,XY	1.4	8.5	50	0.1	2.3	MDS/AML	MDS/AML	0.00844628	0.00697741	0.00613931
IBMFS-Pro-5082	-	+	PBMC	5.37714	F	-	-	-	-	-	Complex karyotype	11.3	12.7	282	2.1	19.5	MDS/AML	MDS/AML	0.0066447	0.00712972	0.00649636
IBMFS-Pro-5081	-	+	PBMC	3.16222	M	-	-	-	-	-	46,XY,t(15;17)(q22;q12)	2.3	6.5	29	0.6	17.2	MDS/AML	MDS/AML	0.00408759	0.00670589	0.00536349
IBMFS-Pro-5080	-	+	PBMC	-	-	-	-	-	-	-	-	-	-	-	-	-	MDS/AML	MDS/AML	0.00673166	0.00699845	0.00423751
IBMFS-Pro-5079	-	+	PBMC	6.66119	M	-	-	-	-	-	46,XY	0.7	5.7	115	0.3	1	MDS/AML	MDS/AML	0.00981243	0.00885885	0.00311507
IBMFS-Pro-5078	-	+	PBMC	13.5511	-	-	-	-	-	-	46,XY,t6;11)(q27;q23)	111	12.9	212	-	-	MDS/AML	MDS/AML	0.00227337	0.00640711	0.00749934
IBMFS-Pro-5067	-	+	PBMC	8.51887	M	-	-	-	-	-	46,XY,t(8;21)(q22;q22)/45,idem,-Y	6.5	-	-	-	-	MDS/AML	MDS/AML	0.00705939	0.0105449	0.00914988
IBMFS-Pro-5066	-	+	PBMC	10	M	-	-	-	-	-	46,XY	106.5	6.8	13	12.8	18	MDS/AML	MDS/AML	0.00467363	0.00482943	0.00387247
IBMFS-Pro-5065	-	+	PBMC	-	-	-	-	-	-	-	-	10.2	7	-	1.2	0	MDS/AML	MDS/AML	0.00446299	0.00458854	0.00531707
IBMFS-Pro-187	-	+	PBMC	17.3498	M	-	-	-	-	-	47,XY,+8	57.56	9	730	39.7164	3.6	MDS/AML	MDS/AML	0.00226758	0.0085116	0.00202966
IBMFS-Pro-5064	-	+	PBMC	2.09719	F	-	-	-	-	-	47,XY,t(7:12)(q36,p13),+19	174.5	6.8	160	1.7	26.1	MDS/AML	MDS/AML	0.00600197	0.00318909	0.00670567
IBMFS-Pro-215	-	+	PBMC	2.54894	F	-	-	-	+	-	46,XX	6.9	11	225	2.346	13	MDS/AML	MDS/AML	0.00805172	0.00893481	0.00468385
IBMFS-Pro-5063	-	+	PBMC	0.982888	F	-	-	-	-	-	-	4.9	10	300	0.5	45	MDS/AML	MDS/AML	0.00674226	0.00169922	0.00360548
IBMFS-Pro-5062	-	+	PBMC	10	M	-	-	-	-	-	46,XY,t(8;21)	9.8	6.8	23	-	8	MDS/AML	MDS/AML	0.00819763	0.00321485	0.0060044
IBMFS-Pro-346	-	+	PBMC	16.219	M	-	-	+	-	-	45,XY,-7	2.4	11	362	0	11	MDS/AML	MDS/AML	0.00768294	0.0151889	0.00815796
IBMFS-Pro-5061	-	+	PBMC	-	-	-	-	-	-	-	-	6.2	6	100	3.2	5	MDS/AML	MDS/AML	0.0031659	0.005014	0.00262581
IBMFS-Pro-5060	-	+	PBMC	7.75633	-	-	-	-	-	-	46,XX t(16;21)(p11.2;q22.2)	3.6	10.4	284	1.3	18.2	MDS/AML	MDS/AML	0.00702892	0.0103585	0.00346795
IBMFS-Pro-5059	-	+	PBMC	-	-	-	-	-	-	-	-	-	-	-	-	-	MDS/AML	MDS/AML	0.00694167	0.00824289	0.000706191
IBMFS-Pro-5058	-	+	PBMC	6.15195	M	-	-	-	-	-	45,X,-Y,t(8;21)8q22;q22)	3.2	6.3	43	0.9	2.3	MDS/AML	MDS/AML	0.00492472	0.00506393	0.00881703
IBMFS-Pro-5057	-	+	PBMC	-	-	-	-	-	-	-	46,XX	198.6	3.5	134	0	7.5	MDS/AML	MDS/AML	0.00389971	0.00639732	0.00287499
IBMFS-Pro-45	-	+	PBMC	11.2368	F	-	-	-	-	-	46,XX	2.1	7.8	32	1	20	MDS/AML	MDS/AML	0.00678633	0.0146628	0.006922
IBMFS-Pro-5056	-	+	PBMC	10.6448	M	-	-	-	-	-	46,XY	1.6	8.9	83	1.6	19.4	MDS/AML	MDS/AML	0.00747136	0.00931661	0.00879915
IBMFS-Pro-901	-	+	PBMC	5.28953	M	-	-	-	-	-	46,XY	3	11.4	49	2.1	61	MDS/AML	MDS/AML	0.00402896	0.00770492	0.00349265
IBMFS-Pro-5055	-	+	PBMC	12.2437	F	-	-	-	-	-	45,X,-X,t(8;21)(q22:q22)	11.9	8	16	0.5	1	MDS/AML	MDS/AML	0.0063266	0.0053785	0.00370203
IBMFS-Pro-5054	-	+	PBMC	1.59069	M	-	-	+	-	-	46,XY	14.8	7.2	225	1.5	-	MDS/AML	MDS/AML	0.00838282	0.00676141	0.0143711
IBMFS-Pro-5053	-	+	PBMC	3.22245	M	-	-	-	-	-	46,XY	10.7	8.6	140	1.819	12	MDS/AML	MDS/AML	0.00541868	0.00762037	0.00235344
IBMFS-Pro-914	-	+	PBMC	7.96988	M	-	-	-	-	-	-	-	-	-	-	-	MDS/AML	MDS/AML	0.00695648	0.00878412	0.00559581
IBMFS-Pro-5051	-	+	PBMC	3.72074	F	-	-	-	-	-	-	2.6	10.6	79	0	0	MDS/AML	MDS/AML	0.0107251	0.00936504	0.00721755
IBMFS-Pro-5050	-	+	PBMC	3.55373	M	-	-	-	-	-	-	0.4	9	128	0	2	MDS/AML	MDS/AML	0.00447216	0.00655605	0.00263357
IBMFS-Pro-5049	-	+	PBMC	-	-	-	-	-	-	-	-	-	-	-	-	-	MDS/AML	MDS/AML	0.0059097	0.0102684	0.0126349
IBMFS-Pro-5048	-	+	PBMC	0.632444	-	-	-	-	-	-	46,XY	362.5	9.5	137	14.5	10	MDS/AML	MDS/AML	0.00314999	0.00945851	0.00459219
IBMFS-Pro-5045	-	+	PBMC	11.9726	F	-	-	-	-	-	Complex karyotype	67.8	6.9	-	0	18	MDS/AML	MDS/AML	0.00503419	0.00309792	0.00537138
IBMFS-Pro-5044	-	+	PBMC	0.528405	M	-	-	-	-	-	Complex karyotype	1.2	8.5	35	0.024	22.1	MDS/AML	MDS/AML	0.00296971	0.0111147	0.00278668
IBMFS-Pro-5043	-	+	PBMC	4.75291	M	-	-	-	-	-	47,XY,+8,inv16(p13,1q22)	46.2	8	31	1.2	15.5	MDS/AML	MDS/AML	0.00613529	0.00778323	0.00582069
IBMFS-Pro-5042	-	+	PBMC	13.7029	M	-	-	-	-	-	-	3.3	6	77	-	11	MDS/AML	MDS/AML	0.00696826	0.0122074	0.00399786
IBMFS-Pro-756	-	+	PBMC	17.128	F	+	-	-	-	-	45,XX,-5	3	6.7	180	1.14	1.8	MDS/AML	MDS/AML	0.00790723	0.00836278	0.00526647
IBMFS-Pro-5041	-	+	PBMC	14.8337	M	-	-	-	-	-	46,XY	4.3	13.3	394	2.9	23.6	MDS/AML	MDS/AML	0.00621487	0.00949016	0.00215387
IBMFS-Pro-5040	-	+	PBMC	4.39973	F	-	-	-	-	-	-	4.2	3.8	80	0.7	14	MDS/AML	MDS/AML	0.0059083	0.0125118	0.00361341
IBMFS-Pro-5039	-	+	PBMC	0.4846	F	-	-	-	-	-	46,XX	10.2	10.3	166	1.7	18.6	MDS/AML	MDS/AML	0.00517702	0.00840923	0.005838
IBMFS-Pro-5038	-	+	PBMC	12	M	-	-	-	-	-	46,XY,del(11)(p12-13p15)	9.4	10.7	49	-	15	MDS/AML	MDS/AML	0.00384162	0.00770183	0.00551721
IBMFS-Pro-5037	-	+	PBMC	1.45654	F	-	-	-	-	-	Complex karyotype	7.4	9.4	81	1.6	1.8	MDS/AML	MDS/AML	0.00717202	0.0140169	0.00529638
IBMFS-Pro-5036	-	+	PBMC	9	M	-	-	-	-	-	46,XY,t(6;11),t(11;12)	15.4	-	-	-	-	MDS/AML	MDS/AML	0.00266332	0.00363346	0.00261891
IBMFS-Pro-5034	-	+	PBMC	3.8	M	-	-	-	-	-	46,XY,t(8;21)(q22;q22)	58.2	-	-	-	-	MDS/AML	MDS/AML	0.00880064	0.00851231	0.00750175
IBMFS-Pro-5033	-	+	PBMC	4.35964	M	-	-	-	-	-	46,XY	228	-	-	-	-	MDS/AML	MDS/AML	0.00631511	0.00787639	0.00531367
IBMFS-Pro-5032	-	+	PBMC	7.2	M	-	-	-	-	-	46,XY	139.2	-	-	-	-	MDS/AML	MDS/AML	0.00605872	0.00683095	0.00453704
IBMFS-Pro-999	-	+	PBMC	4.97467	M	-	-	+	-	-	46,XY	4.66	12.2	475	0	0	MDS/AML	MDS/AML	0.00533741	0.00971315	0.0080146
IBMFS-Pro-5030	-	+	PBMC	-	-	-	-	-	-	-	-	35	12	91	0	10	MDS/AML	MDS/AML	0.00612774	0.00548612	0.00282279
IBMFS-Pro-5026	-	+	PBMC	3.5	M	-	-	-	-	-	-	-	-	-	-	-	MDS/AML	MDS/AML	0.00993893	0.00648713	0.00654026
IBMFS-Pro-5025	-	+	PBMC	0.6	M	-	-	-	-	-	46,XY,t(1;11)(q21;q23)	130.7	9	120	2.6	8.8	MDS/AML	MDS/AML	0.00349971	0.0174189	0.00278312
IBMFS-Pro-5024	-	+	PBMC	1.2	F	-	-	-	-	-	58,XX,+X,+2,+2,+6,+7,+8,+10,+13,+15,+19,+19,+22	14.4	9.3	36	3.7	13	MDS/AML	MDS/AML	0.00708517	0.0108839	0.0105311
IBMFS-Pro-5023	-	+	PBMC	-	-	-	-	-	-	-	-	12	6	40	1.2	-	MDS/AML	MDS/AML	0.00454334	0.0102591	0.00487899
IBMFS-Pro-860	-	+	PBMC	4.24641	F	-	-	-	-	-	46,XX	11.8	7.8	-	14.042	16	MDS/AML	MDS/AML	0.00429529	0.0102862	0.00316981
IBMFS-Pro-5022	-	+	PBMC	1.6	M	-	-	-	-	-	46,XY,del(9)(q13q32)	470	6.9	70	-	-	MDS/AML	MDS/AML	0.00332723	0.00465755	0.00225303
IBMFS-Pro-5021	-	+	PBMC	9.5	M	-	-	-	-	-	46,XY,t(8;21)(q22;q22)	13.6	4.2	190	2	-	MDS/AML	MDS/AML	0.00751331	0.00903657	0.00563885
IBMFS-Pro-5020	-	+	PBMC	10.5	M	-	-	-	-	-	45,X,-Y,t(8;21)(q22;q22)	8.8	9.3	60	-	-	MDS/AML	MDS/AML	0.00904526	0.00846082	0.00705506
IBMFS-Pro-5019	-	+	PBMC	10.7	F	-	-	-	-	-	-	1.2	8.2	61	-	-	MDS/AML	MDS/AML	0.00711334	0.0151206	0.00387318
IBMFS-Pro-5018	-	+	PBMC	13	F	-	-	-	-	-	46,XX	13.6	9.2	57	11.6	-	MDS/AML	MDS/AML	0.00680481	0.00750492	0.00297995
IBMFS-Pro-5017	-	+	PBMC	2.33265	M	-	-	-	-	-	46,XY,-16,+mar1	37.1	9.7	199	13	-	MDS/AML	MDS/AML	0.00378783	0.0027377	0.00411339
IBMFS-Pro-1104	-	+	PBMC	2.80903	F	-	-	-	-	-	46,XX	3.4	8.5	14	0.357	13.7	MDS/AML	MDS/AML	0.0126941	0.0111307	0.00532765
IBMFS-Pro-5016	-	+	PBMC	7.4141	F	-	-	-	-	-	46,XX	22.7	9.5	39	-	6	MDS/AML	MDS/AML	0.00486184	0.00716393	0.00326547
IBMFS-Pro-5015	-	+	PBMC	11.8902	-	-	-	-	-	-	-	60.4	6	-	0	10	MDS/AML	MDS/AML	0.00659049	0.0101163	0.00701213
IBMFS-Pro-5014	-	+	PBMC	-	-	-	-	-	-	-	-	-	-	-	-	-	MDS/AML	MDS/AML	0.00361501	0.0156472	0.00577999
IBMFS-Pro-5012	-	+	PBMC	6.49144	F	-	-	-	-	-	-	23.2	7.6	76	-	-	MDS/AML	MDS/AML	0.00253221	0.00640185	0.00218189
IBMFS-Pro-5011	-	+	PBMC	1.17454	M	-	-	-	-	-	46,XY,t(1;11)(q21;q23)	38.1	10.3	262	-	-	MDS/AML	MDS/AML	0.00170794	0.00547792	0.0032575
IBMFS-Pro-5010	-	+	PBMC	2.63381	F	-	-	-	-	-	46,XX	0.5	10.2	587	0	20.9	MDS/AML	MDS/AML	0.0073549	0.0149301	0.0027297
IBMFS-Pro-5009	-	+	PBMC	14.9185	M	-	-	-	-	-	-	1.2	8.8	39	0.2	-	MDS/AML	MDS/AML	0.00423506	0.0086384	0.00329798
IBMFS-Pro-5008	-	+	PBMC	0.684463	F	-	-	-	-	-	-	17.9	8.1	39	-	12	MDS/AML	MDS/AML	0.00623915	0.00839534	0.00522331
IBMFS-Pro-5007	-	+	PBMC	5.7796	M	-	-	+	-	-	45,XY,-7	6.8	11.3	291	1.9	22.2	MDS/AML	MDS/AML	0.00445806	0.00541243	0.00522543
IBMFS-Pro-5006	-	+	PBMC	12.5777	M	-	-	-	-	-	-	-	-	-	-	-	MDS/AML	MDS/AML	0.00251939	0.00984379	0.00118333
IBMFS-Pro-5005	-	+	PBMC	5.44832	M	-	-	-	-	-	-	8.2	12.4	-	3.5	9	MDS/AML	MDS/AML	0.00448213	0.00974752	0.00533221
IBMFS-Pro-5004	-	+	PBMC	-	-	-	-	-	-	-	-	-	-	-	-	-	MDS/AML	MDS/AML	0.0108699	0.00981988	0.00622995
IBMFS-Pro-5002	-	+	PBMC	-	F	-	-	-	-	-	47,XX,+21	16.1	10.5	60	1.5	10	MDS/AML	MDS/AML	0.00861393	0.00773657	0.00949912
IBMFS-Pro-5001	-	+	PBMC	7.17043	M	-	-	-	-	-	46,XY	19.5	12.1	144	5.1	7.6	MDS/AML	MDS/AML	0.00636695	0.00753212	0.00660416
IBMFS-Pro-710	-	+	PBMC	13.4456	M	+	0.8	-	-	-	46,XY	3	3.7	22	0.6	19	MDS/AML	MDS/AML	0.007712	0.0148407	0.00393648
IBMFS-Pro-258	-	+	PBMC	13	M	-	-	+	-	-	45,XY,-7	-	-	-	-	-	MDS/AML	MDS/AML	0.00344418	0.00597512	0.00486734
IBMFS-Pro-257	-	+	PBMC	-	-	-	-	-	-	-	-	-	-	-	-	-	MDS/AML	MDS/AML	0.00566731	0.00993411	0.00420986
IBMFS-Pro-252	-	+	PBMC	13	M	-	-	-	-	-	-	-	-	-	-	-	MDS/AML	MDS/AML	0.00284872	0.00768242	0.00370167
IBMFS-Pro-275	-	+	PBMC	8.32307	F	-	-	-	-	-	46,XX	3.2	4.7	8	0.48	17.2	MDS/AML	MDS/AML	0.00935281	0.012489	0.00950273
IBMFS-Pro-250	-	+	PBMC	6	M	-	-	+	-	-	45,XY,-7	-	-	-	-	-	MDS/AML	MDS/AML	0.00365178	0.0118034	0.00422911
IBMFS-Pro-249	-	+	PBMC	-	-	-	-	-	-	-	-	-	-	-	-	-	MDS/AML	MDS/AML	0.00616721	0.00418999	0.00339072
IBMFS-Pro-500	-	+	PBMC	0.481862	F	-	-	-	-	-	46,XX,add(7)(p22)inv(p12q13)	10.59	9.6	59	3.0711	26	MDS/AML	MDS/AML	0.00404546	0.00817185	0.00357797
IBMFS-Pro-248	-	+	PBMC	5	M	-	-	+	-	-	44,XY,-7,-13	-	-	-	-	-	MDS/AML	MDS/AML	0.00294357	0.00910093	0.00464365
IBMFS-Pro-271	-	+	PBMC	14.0917	M	-	-	-	-	-	46,XY	2.5	14	58	0.6125	13	MDS/AML	MDS/AML	0.00403715	0.00867714	0.00478145
IBMFS-Pro-247	-	+	PBMC	4.4	M	-	-	-	-	-	-	-	-	-	-	-	MDS/AML	MDS/AML	0.00181873	0.00926947	0.00260499
IBMFS-Pro-584	-	+	PBMC	9.3525	F	+	-	-	-	-	46,XX,inv(9)(p12q13),add(10)(q26.1)	2.5	11.4	28	1.075	3	MDS/AML	MDS/AML	0.00318498	0.00708454	0.00373259
IBMFS-Pro-245	-	+	PBMC	-	-	-	-	-	-	-	-	2.5	8	65	0.5	0	MDS/AML	MDS/AML	0.00367839	0.00955252	0.00447171
IBMFS-Pro-232	-	+	PBMC	8.8679	M	-	-	-	-	-	-	8.84	12.8	1500	4.85316	1.26	MDS/AML	MDS/AML	0.00964482	0.0145309	0.00248582
IBMFS-Pro-508	-	+	PBMC	13.7166	M	-	-	-	-	-	46,XY	2.4	7	248	1.152	1.6	MDS/AML	MDS/AML	0.00461353	0.0136041	0.00457422
IBMFS-Pro-389	-	+	PBMC	3.01985	M	-	-	-	-	-	46,XY	3.63	10.5	52	0.8712	13	MDS/AML	MDS/AML	0.0067871	0.0114537	0.00956375
IBMFS-Pro-374	-	+	PBMC	11.8658	F	-	-	-	-	-	-	40.9	6	53	0	5	MDS/AML	MDS/AML	0.00890885	0.0117317	0.0102788
IBMFS-Pro-141	-	+	PBMC	2.89636	F	-	-	-	-	-	46,XX	4.5	6.9	17	0.7	14	MDS/AML	MDS/AML	0.00852735	0.0124048	0.00400924
IBMFS-Pro-765	-	+	PBMC	11.0335	M	-	-	-	-	-	46,XY	2.8	5.3	15	1.008	22	MDS/AML	MDS/AML	0.00559565	0.0130224	0.00592587
IBMFS-Pro-541	-	+	PBMC	0.350445	M	-	-	+	+	-	-	2.5	8.3	49	0.15	3	MDS/AML	MDS/AML	0.00356409	0.0103335	0.00291791
IBMFS-Pro-135	-	+	PBMC	6.18531	M	-	-	-	-	-	-	4.1	8.8	37	0.9	17	MDS/AML	MDS/AML	0.00742638	0.00691182	0.005708
IBMFS-Pro-615	-	+	PBMC	13.1116	M	-	-	+	+	-	46,XY	2.14	8.6	18	0	20.1	MDS/AML	MDS/AML	0.00705261	0.00952873	0.00671755
IBMFS-Pro-124	-	+	BMNC	15.3219	M	-	-	-	-	-	46,XY	1.8	6.8	44	0.9	108.4	MDS/AML	MDS/AML	0.00817301	0.0140006	0.00546631
IBMFS-Pro-123	-	+	BMNC	8.27454	M	-	-	-	+	-	47,XY,-3,+8,+mar	2.9	9.6	85	1.3	42	MDS/AML	MDS/AML	0.00600587	0.0122689	0.00448756
IBMFS-Pro-352	-	+	PBMC	4.01643	F	-	-	-	-	-	46,XX,del(20)(q12)	4.7	8	5	0.47	11.7	MDS/AML	MDS/AML	0.00660423	0.0180147	0.00395859
IBMFS-Pro-107	-	+	PBMC	13.7577	M	-	-	-	-	-	46,XY	2.1	7.9	6	0.273	16.3	MDS/AML	MDS/AML	0.0056998	0.0102333	0.00385134
IBMFS-Pro-377	-	+	BMNC	5.44832	M	-	-	-	-	-	-	8.2	12.4	293	3.5	9	MDS/AML	MDS/AML	0.00594768	0.00738963	0.00573383
IBMFS-Pro-593	-	+	PBMC	27	M	-	-0.3	-	-	-	46,XY	2.5	12.4	41	0.5	12.4	MDS/AML	MDS/AML	0.00393659	0.00978919	0.00548603
IBMFS-Pro-243	-	+	PBMC	1.58522	F	-	-	-	-	-	46,XX	11.37	6.3	679	3.01305	3	IBMFS	IBMFS, NOS	0.00663389	0.00992591	0.00799926
IBMFS-Pro-281	-	+	PBMC	5	M	-	-	-	-	-	-	-	-	-	-	-	IBMFS	IBMFS, NOS	0.00518205	0.0163583	0.00472197
IBMFS-Pro-885	-	+	PBMC	1.82067	F	-	-	-	-	-	-	6.28	13.6	247	2.45	-	IBMFS	IBMFS, NOS	0.00564092	0.00916353	0.00259487
IBMFS-Pro-1022	-	+	PBMC	3.37029	F	-	-	-	-	-	46,XX	6	11.2	389	3.3	43	IBMFS	IBMFS, NOS	0.00657258	0.0155912	0.00207307
IBMFS-Pro-1039	-	+	PBMC	0.0848734	F	-	-	-	-	-	-	11.3	14.3	291	1.582	5	IBMFS	IBMFS, NOS	0.00494419	0.0118125	0.00692851
IBMFS-Pro-85	-	+	PBMC	2	M	-	-	-	-	-	-	5	5.4	200	1.5	20	IBMFS	IBMFS, NOS	0.00447898	0.010986	0.00481559
IBMFS-Pro-75	-	+	PBMC	6.73439	-	-	-	-	-	-	45,XY,add(16)(p11),-22	21.1	9.2	8	-	-	IBMFS	IBMFS, NOS	0.00321771	0.0164718	0.00355437
IBMFS-Pro-74	-	+	PBMC	0.281999	M	-	-	-	-	-	46,XY	7.5	11.6	352	0.1	6.7	IBMFS	IBMFS, NOS	0.0051465	0.0189578	0.00628083
IBMFS-Pro-1055	-	+	PBMC	6.21492	F	+	-	+	-	-	46,XX	3.5	10.6	66	0.735	1.9	IBMFS	IBMFS, NOS	0.00976731	0.0138941	0.00350088
IBMFS-Pro-1063	-	+	PBMC	13.117	F	-	-	-	-	-	-	5.9	12.2	324	3.8	116.4	IBMFS	IBMFS, NOS	0.0044997	0.00817406	0.00538803
IBMFS-Pro-145	-	+	PBMC	0.0657084	M	+	-	-	-	-	46,XY	10	16.6	9	0	0	IBMFS	IBMFS, NOS	0.00731382	0.0109162	0.00398817
IBMFS-Pro-30	-	+	BMNC	14.1716	F	-	-	-	-	-	-	4.7	5.9	69	1.1	20	IBMFS	IBMFS, NOS	0.00757881	0.00960481	0.00611398
IBMFS-Pro-351	-	+	PBMC	0.457221	F	-	-	-	-	-	46,XX	11.06	10.1	471	2.3226	12	IBMFS	IBMFS, NOS	0.00675602	0.0142779	0.00506924
IBMFS-Pro-378	-	+	BMNC	6.57906	M	-	-	-	-	-	-	0.9	9.5	293	0	4	IBMFS	IBMFS, NOS	0.00817171	0.00514119	0.00887357
IBMFS-Pro-392	-	+	PBMC	11	M	+	-	-	-	-	-	-	-	50	-	-	IBMFS	IBMFS, NOS	0.0038093	0.012969	0.00428222
IBMFS-Pro-433	-	+	PBMC	6.6	F	+	-	-	-	-	-	4	8.7	24	0.488	16	IBMFS	IBMFS, NOS	0.010807	0.0106295	0.00565618
IBMFS-Pro-432	-	+	PBMC	9.3	F	+	-	-	-	-	46,XX	3.9	14.1	90	1.092	12	IBMFS	IBMFS, NOS	0.0119214	0.0114045	0.00573755
IBMFS-Pro-403	-	+	PBMC	0.856947	F	-	-	+	-	-	46,XX	16.5	9.7	648	2.5	27	IBMFS	IBMFS, NOS	0.00685397	0.0132931	0.00813088
IBMFS-Pro-668	-	+	PBMC	12.2628	F	-	-	-	-	-	-	7.4	11.2	336	2.6	60.3	IBMFS	IBMFS, NOS	0.00556709	0.0111756	0.00487627
IBMFS-Pro-699	-	+	PBMC	1.40178	M	-	-	+	-	-	-	2.63	10.7	270	0.7627	23	IBMFS	IBMFS, NOS	0.00404352	0.0123132	0.00514447
IBMFS-Pro-494	-	+	PBMC	0.451745	F	-	-	-	-	-	46,XX	4.8	8.8	17	0.456	3.2	IBMFS	IBMFS, NOS	0.0079631	0.00924949	0.00575017
IBMFS-Pro-776	-	+	PBMC	4.33676	F	-	4	-	-	-	57,XX,+2,+3,+5,+6,+9,+9,+13,+14,+14,+15,+17	2.6	7.6	15	0.3	65.4	IBMFS	IBMFS, NOS	0.0105558	0.00971348	0.00813842
IBMFS-Pro-370	-	+	PBMC	0.243669	M	-	-	-	-	-	-	4.6	10.8	51	0.69	8.5	IBMFS	IBMFS, NOS	0.0047432	0.0109524	0.00408883
IBMFS-Pro-398	-	+	PBMC	4.69815	M	-	-	-	-	-	46,XY	6	9.5	46	2.1	14	IBMFS	IBMFS, NOS	0.00392052	0.0114292	0.00535337
IBMFS-Pro-1015	-	+	PBMC	2.87201	F	-	-	-	-	-	-	5.5	5.1	1	0	4.9	IBMFS	IBMFS, NOS	0.00803143	0.012154	0.00931882
IBMFS-Pro-892	-	+	PBMC	12.2957	M	-	-	-	-	-	46,XY	6.2	7	423	4.216	5	IBMFS	IBMFS, NOS	0.00686444	0.00676868	0.00306214
IBMFS-Pro-489	-	+	PBMC	7.44422	F	+	-	-	+	-	46,XX,+8	1.4	9	56	0.434	41	IBMFS	IBMFS, NOS	0.00319108	0.00769799	0.00281019
IBMFS-Pro-889	-	+	PBMC	8.78303	M	-	-	-	-	-	46,XY	3.5	10.7	41	0.77	28	IBMFS	IBMFS, NOS	0.00432277	0.00844879	0.00256103
IBMFS-Pro-1007	-	+	PBMC	1.75496	-	-	-	-	-	-	46,XY,ish Yp11,3	29	6.3	568	0	12	IBMFS	IBMFS, NOS	0.00205712	0.00307468	0.00193296
IBMFS-Pro-853	-	+	PBMC	7.87953	M	-	-	-	-	-	-	3.3	9.4	91	0.33	5	IBMFS	IBMFS, NOS	0.00627536	0.00846166	0.00646339
IBMFS-Pro-925	-	+	PBMC	4.72827	F	-	-	-	-	-	46,XX	1.7	7.7	32	0.119	40.6	IBMFS	IBMFS, NOS	0.00631912	0.0114308	0.00581536
IBMFS-Pro-1020	-	+	PBMC	7.58385	M	-	-	-	-	-	46,XY	5.3	7.2	30	3.392	30	IBMFS	IBMFS, NOS	0.00681104	0.0203441	0.00522724
IBMFS-Pro-512	-	+	PBMC	14.4148	M	-	-1.27	-	-	-	46,XY	3.4	14.8	228	1.8	5.9	IBMFS	IBMFS, NOS	0.00788022	0.0128397	0.00644911
IBMFS-Pro-759	-	+	PBMC	0.591376	M	-	-	-	-	-	46,XY	3.4	6.8	127	0.17	2	IBMFS	IBMFS, NOS	0.00784974	0.00757631	0.00631113
IBMFS-Pro-1026	-	+	PBMC	20.7091	M	+	-	-	-	-	46,XY	3.7	14.9	100	1.9425	0.7	IBMFS	IBMFS, NOS	0.00564927	0.00686206	0.00456134
IBMFS-Pro-967	-	+	PBMC	10.5791	M	-	-	-	-	-	46,XY	3.7	9.2	15	1.147	41.6	IBMFS	IBMFS, NOS	0.004916	0.0101887	0.00319197
IBMFS-Pro-594	-	+	PBMC	15.4305	M	-	-	-	-	-	-	7.2	10.4	199	0	0	IBMFS	IBMFS, NOS	0.00344109	0.00629657	0.00339521
IBMFS-Pro-635	-	+	PBMC	1.63997	F	-	-	-	-	-	-	5.5	5.5	176	1.87	48	IBMFS	IBMFS, NOS	0.015289	0.00627217	0.00355648
IBMFS-Pro-761	-	+	PBMC	15.6523	F	-	-	-	-	-	-	3.5	5.7	14	0.455	15	IBMFS	IBMFS, NOS	0.00584586	0.00859658	0.00421196
IBMFS-Pro-743	-	+	PBMC	7.32923	M	-	-	-	-	-	-	6.7	12.8	132	3.3	13.3	IBMFS	IBMFS, NOS	0.00493488	0.0140562	0.0073292
IBMFS-Pro-1057	-	+	PBMC	13.4045	M	-	-	-	-	-	46,XY	4.3	8.1	20	0	22	IBMFS	IBMFS, NOS	0.00795716	0.0100948	0.0130832
IBMFS-Pro-771	-	+	PBMC	29.8371	F	-	-	-	-	-	-	-	-	-	-	-	IBMFS	IBMFS, NOS	0.00623461	0.00885962	0.00360616
IBMFS-Pro-760	-	+	PBMC	3.08008	M	-	-	-	-	-	46,XY	2	5.5	13	0.36	17	IBMFS	IBMFS, NOS	0.00358112	0.010844	0.00338069
IBMFS-Pro-993	-	+	PBMC	3.0883	M	-	-	+	-	-	46,XY	14.1	8.1	118	4.3	55	IBMFS	IBMFS, NOS	0.00581216	0.00803762	0.00642411
IBMFS-Pro-855	-	+	PBMC	9.37714	F	-	-	-	-	-	-	2.9	6.4	50	0.348	0.32	IBMFS	IBMFS, NOS	0.00387564	0.0128506	0.00471962
IBMFS-Pro-643	-	+	PBMC	11	F	+	-	-	-	-	-	-	-	45	-	-	IBMFS	IBMFS, NOS	0.00584537	0.0095788	0.00715669
IBMFS-Pro-768	-	+	PBMC	3.49897	M	-	-	-	-	-	46,XY	11.8	11.4	1360	1	-	IBMFS	IBMFS, NOS	0.00724811	0.0101949	0.00478235
IBMFS-Pro-1013	-	+	PBMC	0.380561	M	+	-	-	-	-	-	3.4	5.2	87	0.714	14	IBMFS	IBMFS, NOS	0.00609891	0.0094905	0.00650141
IBMFS-Pro-769	-	+	PBMC	4.45996	F	-	-	-	-	-	46,XX	6.3	4.5	53	2	1	IBMFS	IBMFS, NOS	0.00962366	0.0166144	0.00871886
IBMFS-Pro-452	-	+	PBMC	0.5	M	-	-	-	-	-	-	-	8.9	-	-	-	IBMFS	IBMFS, NOS	0.00413663	0.0123453	0.00388484
IBMFS-Pro-775	-	+	PBMC	1.91376	F	-	-	-	-	-	-	-	-	-	-	-	IBMFS	IBMFS, NOS	0.005935	0.0127342	0.00397717
IBMFS-Pro-438	-	+	PBMC	0.0766598	F	-	-	-	-	-	-	11.4	11.2	17	5.529	10	IBMFS	IBMFS, NOS	0.00657874	0.0124583	0.00798068
IBMFS-Pro-862	-	+	PBMC	3.63039	M	-	-	-	-	-	46,XY	3.96	11.4	42	1.1088	0.6	IBMFS	IBMFS, NOS	0.00500926	0.0105755	0.00247973
IBMFS-Pro-735	-	+	PBMC	10.4613	M	-	-2.6	-	-	-	-	-	-	-	-	-	IBMFS	IBMFS, NOS	0.00815403	0.0136319	0.00590967
IBMFS-Pro-426	-	+	PBMC	13.1472	M	-	-	-	-	-	-	5.54	19.2	178	2.77	10	IBMFS	IBMFS, NOS	0.00634754	0.0087795	0.00556913
IBMFS-Pro-400	-	+	PBMC	2.20123	F	-	-	-	-	-	46,XX	12.1	8.1	86	4.598	41	IBMFS	IBMFS, NOS	0.00496907	0.0130841	0.00483996
IBMFS-Pro-596	-	+	PBMC	6.21492	M	-	-	-	-	-	46,XY	3.71	9.9	73	0.5565	18.7	IBMFS	IBMFS, NOS	0.00868516	0.0101922	0.00401302
IBMFS-Pro-369	-	+	PBMC	20.7611	M	-	-	-	-	-	-	2.46	10.1	36	0.7134	22.9	IBMFS	IBMFS, NOS	0.0067306	0.0148896	0.00467427
IBMFS-Pro-511	-	+	PBMC	4.73374	M	-	-	-	-	-	46,XY	1.7	7.1	8	0.238	5	IBMFS	IBMFS, NOS	0.00772033	0.0172742	0.00579995
IBMFS-Pro-727	-	+	PBMC	1.48665	M	+	-	-	-	-	-	7.61	10.2	386	3.24947	1.12	IBMFS	IBMFS, NOS	0.00612746	0.0110052	0.006694
IBMFS-Pro-442	-	+	PBMC	18.9541	F	-	-	-	-	-	-	-	-	-	-	-	IBMFS	IBMFS, NOS	0.00823587	0.0113171	0.0049333
IBMFS-Pro-789	-	+	PBMC	1.83162	F	-	-	-	-	-	46,XY	10.68	8.7	38	4.4856	36.3	IBMFS	IBMFS, NOS	0.00419458	0.00964875	0.00408343
IBMFS-Pro-471	-	+	PBMC	1.16085	M	-	-	-	-	-	46,XY	5.68	7.3	353	3.0672	212.9	IBMFS	IBMFS, NOS	0.00349091	0.00735736	0.00266039
IBMFS-Pro-566	-	+	PBMC	2.45038	F	-	-	-	-	-	46,XX,+21	5.7	8.1	146	4.047	93.4	IBMFS	IBMFS, NOS	0.00313352	0.00946866	0.00337852
IBMFS-Pro-341	-	+	PBMC	12.8433	M	-	-	-	-	-	46,XY	6.1	7.3	37	2.562	7.8	IBMFS	IBMFS, NOS	0.00217048	0.00635401	0.00330225
IBMFS-Pro-260	-	+	PBMC	14.13	F	-	-	-	-	-	46,XX	1	13	234	0.2	12.5	IBMFS	IBMFS, NOS	0.00552155	0.00881536	0.00466353
IBMFS-Pro-804	-	+	PBMC	0.301164	F	-	-	-	-	-	46,XX	9.9	9.6	570	1.98	3	IBMFS	IBMFS, NOS	0.00878284	0.00867795	0.00392157
IBMFS-Pro-816	-	+	PBMC	5.859	M	-	-	-	-	+	46,XY	5.74	7	210	3.444	17	IBMFS	IBMFS, NOS	0.00337918	0.0123042	0.00334127
IBMFS-Pro-436	-	+	PBMC	12.8898	F	-	-	-	-	-	46,XX	3.98	13	32	1.8507	1.02	IBMFS	IBMFS, NOS	0.00545656	0.0132718	0.00502927
IBMFS-Pro-746	-	+	PBMC	0.298426	M	-	-	-	-	-	46,XY	9.38	11.1	136	1.5477	18.7	IBMFS	IBMFS, NOS	0.00557983	0.0137185	0.00569388
IBMFS-Pro-824	-	+	PBMC	9.1718	M	-	-	-	-	+	46,XY	2.39	4.8	32	0.5258	20	IBMFS	IBMFS, NOS	0.00333595	0.00829151	0.00342926
IBMFS-Pro-497	-	+	PBMC	-	-	-	-	-	-	-	-	-	-	-	-	-	IBMFS	IBMFS, NOS	0.00685375	0.00899692	0.00460613
IBMFS-Pro-825	-	+	PBMC	5.59617	M	-	2.8	-	-	-	-	3.1	10.8	32	0.8	17	IBMFS	IBMFS, NOS	0.0045742	0.0100912	0.00316388
IBMFS-Pro-587	-	+	PBMC	20.2108	F	-	-	-	-	-	-	3.5	7.6	203	2.065	11.7	IBMFS	IBMFS, NOS	0.00338649	0.0066734	0.00364937
IBMFS-Pro-844	-	+	PBMC	0.125941	M	-	-	-	-	-	46,XY,t(13;21)(q14;q22)	11.2	1.7	41	7.28	0	IBMFS	IBMFS, NOS	0.0028145	0.00358533	0.00161582
IBMFS-Pro-531	-	+	PBMC	4.90623	M	-	-	+	-	-	46,XY	7.44	12	61	3.51912	19	IBMFS	IBMFS, NOS	0.00334504	0.00974427	0.00583444
IBMFS-Pro-421	-	+	PBMC	14.486	F	-	-0.3	-	-	-	46,XX	4.9	11.8	36	2.7	29.1	IBMFS	IBMFS, NOS	0.00641601	0.00915128	0.00494969
IBMFS-Pro-440	-	+	PBMC	0.2	F	-	-	-	-	-	46,XX	6.03	8.2	27	1.04	3.8	IBMFS	IBMFS, NOS	0.00416649	0.0144623	0.00473694
IBMFS-Pro-524	-	+	PBMC	14.5	M	-	-	-	-	-	-	2.7	10.7	19	0.486	10.9	IBMFS	IBMFS, NOS	0.00741555	0.0146315	0.00476783
IBMFS-Pro-417	-	+	PBMC	13.5907	F	+	-	-	-	-	46,XX	2.3	9.3	11	1.219	6.4	IBMFS	IBMFS, NOS	0.00530874	0.0127814	0.00629818
IBMFS-Pro-342	-	+	PBMC	-	F	-	-	-	-	-	-	-	-	-	-	-	IBMFS	IBMFS, NOS	0.00629421	0.00757288	0.00525619
IBMFS-Pro-177	-	+	PBMC	-	-	-	-	-	-	-	-	-	-	-	-	-	IBMFS	IBMFS, NOS	0.0106786	0.0156392	0.00458947
IBMFS-Pro-311	-	+	PBMC	14.768	M	-	-	-	+	-	46,XY	2	11.1	20	0.6	16	IBMFS	IBMFS, NOS	0.00879548	0.0104628	0.00497438
IBMFS-Pro-385	-	+	PBMC	-	-	-	-	-	-	-	-	-	-	-	-	-	IBMFS	IBMFS, NOS	0.00610164	0.0140573	0.00736578
IBMFS-Pro-918	-	+	PBMC	14.4175	M	-	-	-	-	-	-	10.2	10.3	303	13.6272	160	IBMFS	IBMFS, NOS	0.00224386	0.00411732	0.00242208
IBMFS-Pro-521	-	+	PBMC	-	-	-	-	-	-	-	-	-	-	-	-	-	IBMFS	IBMFS, NOS	0.00505092	0.00624219	0.0035077
IBMFS-Pro-496	-	+	PBMC	1.77413	M	-	-	-	-	-	46,XY	5.9	5.5	353	1.475	2	IBMFS	IBMFS, NOS	0.00519688	0.00654008	0.0028515
IBMFS-Pro-172	-	+	PBMC	2.91581	M	-	-	-	-	-	46,XY	8.5	6.5	644	2.7	8	IBMFS	IBMFS, NOS	0.00608344	0.00350914	0.00563936
IBMFS-Pro-169	-	+	PBMC	-	-	-	-	-	-	-	-	-	-	-	-	-	IBMFS	IBMFS, NOS	0.00634526	0.00809115	0.00311922
IBMFS-Pro-654	-	+	PBMC	31	M	-	-	-	-	-	-	1.3	5	100	-	-	IBMFS	IBMFS, NOS	0.0171301	0.0105978	0.00580308
IBMFS-Pro-934	-	+	PBMC	0	M	-	-	-	-	-	-	-	-	-	-	-	IBMFS	IBMFS, NOS	0.00511006	0.00889425	0.00419313
IBMFS-Pro-460	-	+	PBMC	8.09856	M	-	-	-	-	-	-	3.5	8.9	22	1.085	42	IBMFS	IBMFS, NOS	0.00544818	0.0127927	0.00371597
IBMFS-Pro-540	-	+	PBMC	2.69678	M	+	-	-	-	-	46,XY	7.3	5.8	14	3.431	26	IBMFS	IBMFS, NOS	0.00296541	0.0149569	0.00608787
IBMFS-Pro-996	-	+	PBMC	8.77207	M	-	0.5	-	-	-	46,Y,t(X;10)(p11.2;q11.2)	4.4	10.2	52	4	18	IBMFS	IBMFS, NOS	0.00564545	0.0122269	0.0059302
IBMFS-Pro-823	-	+	PBMC	3.76454	M	-	-	-	-	-	46,XY	4.85	5.1	5	0.7275	3.5	IBMFS	IBMFS, NOS	0.00889535	0.0110835	0.00686021
IBMFS-Pro-657	-	+	PBMC	6	F	-	-	-	-	-	-	-	-	-	-	-	IBMFS	IBMFS, NOS	0.00755724	0.00737766	0.00613968
IBMFS-Pro-418	-	+	PBMC	11.9042	F	-	-	-	-	-	-	9.32	11.6	1180	6.757	9.7	IBMFS	IBMFS, NOS	0.00546263	0.00892713	0.00485284
IBMFS-Pro-592	-	+	PBMC	11.8303	M	-	-	-	-	-	46,XY	6.64	14.5	324	3.8512	17	IBMFS	IBMFS, NOS	0.0048376	0.013021	0.00442727
IBMFS-Pro-510	-	+	PBMC	0.276523	F	-	-	-	-	-	46,XX	5.2	7.8	20	1.404	5.2	IBMFS	IBMFS, NOS	0.00673813	0.0249809	0.00605163
IBMFS-Pro-1049	-	+	PBMC	8	M	-	-	-	-	-	46,XY	7.8	6.8	425	1.1	12.3	IBMFS	IBMFS, NOS	0.00804693	0.0108693	0.00488307
IBMFS-Pro-767	-	+	PBMC	3.22519	F	-	-	-	-	-	-	3.82	4.1	7	1.3179	0.92	IBMFS	IBMFS, NOS	0.00697848	0.0135768	0.00902284
IBMFS-Pro-992	-	+	PBMC	2	-	-	4	-	-	-	-	-	-	-	-	-	IBMFS	IBMFS, NOS	0.00660083	0.00763138	0.0052899
IBMFS-Pro-106	-	+	PBMC	1.62081	F	-	-	-	-	-	46,XX	7.7	11.7	221	0.2	14.6	IBMFS	IBMFS, NOS	0.00552223	0.0100662	0.00404322
IBMFS-Pro-839	-	+	PBMC	0.0492813	M	-	-	-	-	-	-	11.3	14.6	635	3.7	9.2	IBMFS	IBMFS, NOS	0.00752949	0.0125472	0.00487122
IBMFS-Pro-653	-	+	PBMC	11.1211	M	+	-	-	-	-	46,XY	3.3	14	99	1.089	9	IBMFS	IBMFS, NOS	0.00664291	0.00947587	0.00585844
IBMFS-Pro-219	-	+	PBMC	32.6954	F	-	-0.98	-	-	-	-	-	-	-	-	-	DC	DC	0.00726077	0.0109391	0.0102584
IBMFS-Pro-1010	-	+	PBMC	1.22382	M	+	-	-	-	-	46,XY	8.8	10.1	12	5.632	26	DC	DC	0.00297553	0.00937731	0.00494076
IBMFS-Pro-1137	-	+	PBMC	-	M	-	-	-	-	-	46,XY	3.5	10.1	86	0.77	9	DC	DC	0.00969761	0.0176645	0.00323449
IBMFS-Pro-887	-	+	PBMC	4.35866	F	-	-	-	-	-	46,XX	12	14.1	290	4.08	0	DC	DC	0.00549175	0.0174613	0.00576364
IBMFS-Pro-476	-	+	PBMC	3.41684	M	-	-	-	-	-	-	9.82	13.4	240	5.401	7.1	DC	DC	0.00392471	0.00768159	0.00390904
IBMFS-Pro-477	-	+	PBMC	2.00411	M	-	-	-	-	-	-	13.96	12.7	344	3.9786	7.8	DC	DC	0.0044076	0.00613883	0.00419902
IBMFS-Pro-817	-	+	PBMC	8.33402	M	-	-	-	-	-	46,XY	2.78	8.9	13	1.3066	2	DC	DC	0.00358366	0.0128174	0.00255519
IBMFS-Pro-1038	-	+	PBMC	12.3285	M	-	-	+	-	+	46,XY	2.4	12.4	70	1.176	1.7	FA	FA	0.00293612	0.00978531	0.00571927
IBMFS-Pro-1043	-	+	PBMC	5.0705	F	-	-	-	-	-	46,XX	2.74	7	4	0.5343	11	FA	FA	0.00723716	0.014065	0.00911844
IBMFS-Pro-80	-	+	PBMC	7	M	-	-	-	-	+	-	8.9	11.1	99	-	-	FA	FA	0.00374528	0.00592397	0.00424778
IBMFS-Pro-79	-	+	PBMC	7.2	F	-	-	-	-	+	46,XX	-	9.5	42	0.8	6.7	FA	FA	0.00667922	0.00795951	0.00713199
IBMFS-Pro-156	-	+	PBMC	11.8084	F	-	-	-	-	+	46,XX	2.5	3.6	11	0.875	20	FA	FA	0.0114462	0.0139452	0.0118363
IBMFS-Pro-395	-	+	PBMC	23.4141	M	-	-	-	-	+	-	2.6	7.4	33	2.21	21	FA	FA	0.00301611	0.00668365	0.00198634
IBMFS-Pro-457	-	+	PBMC	13.7906	M	-	-	-	-	-	46,XY,add(1)(p36.1)	4.1	9	35	1.8245	12.7	FA	FA	0.00677241	0.0115962	0.00485325
IBMFS-Pro-538	-	+	PBMC	4.8898	M	-	-	-	-	-	47,XY,+Y	4.75	10.7	40	1.1875	18.7	FA	FA	0.00851348	0.010578	0.00788745
IBMFS-Pro-591	-	+	PBMC	8.4846	F	-	-	+	-	+	46,XX	3.14	11.2	41	0.9577	22	FA	FA	0.00518144	0.00983964	0.0072791
IBMFS-Pro-1047	-	+	PBMC	8.97194	M	-	-	-	-	-	46,XY	3.99	5.7	17	1.3965	16	FA	FA	0.00565809	0.0119834	0.00332575
IBMFS-Pro-28	-	+	PBMC	13.2211	F	-	-	+	-	+	46,XX	3.1	7.2	32	1.1	17.4	FA	FA	0.00930114	0.0132437	0.0067271
IBMFS-Pro-1091	-	+	PBMC	2.02053	M	-	-	-	-	-	46,XY	2.5	6.7	50	0.3	9	FA	FA	0.00585185	0.0119386	0.00367396
IBMFS-Pro-1064	-	+	PBMC	1.12252	F	-	-	-	-	-	46,XX	11.1	11.3	480	0.888	7	SDS	SDS	0.00400411	0.0116276	0.00344653
UPN241D	-	+	PBMC	3	M	-	-	-	-	-	-	-	-	14	-	-	WAS	WAS	0.00507163	0.00724741	0.00936497
IBMFS-Pro-755	-	+	PBMC	10	M	-	-	-	-	-	-	-	-	-	-	-	WAS	WAS	0.00310382	0.00261975	0.00261479
UPN667N	-	+	PBMC	1.03491	M	-	-	-	-	-	46,XY	13.1	10.7	17	1.7	48.8	WAS	WAS	0.00390262	0.000595783	0.00382786
UPN461Q	-	+	PBMC	1.10609	M	-	-	-	-	-	46,XY	6.1	8.3	19	1.9	55.7	WAS	WAS	0.00611606	0.000732719	0.00682561
UPN128Y	-	+	PBMC	1.17728	M	-	-	-	-	-	46,XY	5.8	12.5	23	2.3	33.4	WAS	WAS	0.00633949	0.000884854	0.0109465
UPN334Z	-	+	PBMC	1.02669	-	+	-	-	-	-	46,XY	6	7.2	26	2.6	69.1	WAS	WAS	0.00479786	0.00095666	0.00650269
IBMFS-Pro-9	-	+	PBMC	0.295688	F	-	-	-	-	-	46,XX	5.5	7.2	454	1.8	8.6	DBA	DBA	0.00640434	0.00699663	0.0078704
IBMFS-Pro-31	-	+	PBMC	0.52293	F	-	-	-	-	-	46,XX	7.5	6.5	320	0.7	2.2	DBA	DBA	0.013928	0.012531	0.00278238
IBMFS-Pro-1099	-	+	PBMC	1.3963	M	-	-	-	-	-	46,XY	14	2.5	560	4.62	1	DBA	DBA	0.00413574	0.00542339	0.00274682
IBMFS-Pro-720	-	+	PBMC	12.1095	M	+	-	-	-	-	46,XY	5.4	6.8	485	1.3014	2	DBA	DBA	0.00541929	0.00648675	0.00476577
IBMFS-Pro-273	-	+	PBMC	3.31006	M	-	-	-	-	-	46,XY	2.47	6.9	35	1.1362	1.3	DBA	DBA	0.00325853	0.0130418	0.00397333
IBMFS-Pro-464	-	+	PBMC	0.81588	F	-	-	-	-	-	46,XX	4.4	10.2	101	0.4	1	DBA	DBA	0.00901694	0.013033	0.00370737
IBMFS-Pro-282	-	+	PBMC	2.16564	F	-	-	-	-	-	-	13.3	6	466	1.4	0.41	DBA	DBA	0.004291	0.0117428	0.00408682
IBMFS-Pro-444	-	+	PBMC	0	F	-	-	-	-	-	-	6.1	2.7	300	1.525	1.3	DBA	DBA	0.00365143	0.00696831	0.00244481
IBMFS-Pro-179	-	+	PBMC	1.10062	M	-	-	-	-	-	46,XY	5.7	4.5	55	0.2	12.7	DBA	DBA	0.015201	0.0383813	0.00591762
IBMFS-Pro-498	-	+	PBMC	0.265572	F	-	-	-	-	-	46,XX	8.2	8.6	225	2.706	2	DBA	DBA	0.00699949	0.00881785	0.0054355
IBMFS-Pro-350	-	+	PBMC	1.44559	F	-	-	-	-	-	46,XX	6.8	10.2	323	2.142	11.3	DBA	DBA	0.00394082	0.00781775	0.00321998
IBMFS-Pro-485	-	+	PBMC	-	-	-	-	-	-	-	-	-	-	-	-	-	Healthy control	Healthy control	0.00663	0.0115273	0.00604781
IBMFS-Pro-482	-	+	PBMC	-	-	-	-	-	-	-	-	-	-	-	-	-	Healthy control	Healthy control	0.00672552	0.00952148	0.00485487
IBMFS-Pro-480	-	+	PBMC	-	-	-	-	-	-	-	-	-	-	-	-	-	Healthy control	Healthy control	0.00611232	0.00788621	0.00578847
IBMFS-Pro-481	-	+	PBMC	-	-	-	-	-	-	-	-	-	-	-	-	-	Healthy control	Healthy control	0.00554822	0.00965355	0.00576147
IBMFS-Pro-5071	-	+	PBMC	-	-	-	-	-	-	-	-	-	-	-	-	-	Healthy control	Healthy control	0.00636566	0.0107562	0.00679266
IBMFS-Pro-5068	-	+	PBMC	44	M	-	-	-	-	-	-	-	-	-	-	-	Healthy control	Healthy control	0.00560166	0.00766735	0.0031486
IBMFS-Pro-5076	-	+	PBMC	42	-	-	-	-	-	-	-	-	-	-	-	-	Healthy control	Healthy control	0.00447235	0.00947816	0.00431517
IBMFS-Pro-5075	-	+	PBMC	42	M	-	-	-	-	-	-	-	-	-	-	-	Healthy control	Healthy control	0.00797165	0.0100648	0.00653129
IBMFS-Pro-5069	-	+	PBMC	41	M	-	-	-	-	-	-	-	-	-	-	-	Healthy control	Healthy control	0.00561839	0.0108219	0.00477253
IBMFS-Pro-5077	-	+	PBMC	41	M	-	-	-	-	-	-	-	-	-	-	-	Healthy control	Healthy control	0.00343614	0.011844	0.00709143
IBMFS-Pro-5073	-	+	PBMC	30	F	-	-	-	-	-	-	-	-	-	-	-	Healthy control	Healthy control	0.00677558	0.0144241	0.00659302
IBMFS-Pro-5070	-	+	PBMC	29.7194	M	-	-	-	-	-	-	-	-	-	-	-	Healthy control	Healthy control	0.0043522	0.0124459	0.00450842
IBMFS-Pro-5074	-	+	PBMC	25	M	-	-	-	-	-	-	-	-	-	-	-	Healthy control	Healthy control	0.00370945	0.0128565	0.00529722
*These two patients in whom only monoallelic SBDS variant were detected by DNA sequencing, but in whom proteomic analysis revealed decreased expression of SBDS proteins and who were finally diagnosed with SDS. Biallelic SBDS variants were identified after detailed re-evaluation of the RNA sequencing read alignment.
AA, aplastic anemia; ANC, absolute neutrophil count; BMNC, bone marrow mononuclear cells; DBA, Diamond–Blackfan anemia; DC, dyskeratosis congenita;
FA, Fanconi anemia; Hb, hemoglobin; IBMFS, inherited bone marrow failure syndromes; MDS/AML, myelodysplastic syndromes/ acute myeloid leukemia; NOS, not otherwise specified;
PBMC, peripheral blood mononuclear cells; Plt, platelet count; Ret, reticulocytes; SDS, Shwachman–Diamond syndrome; UPN, unique patient number; WAS, Wiskott-Aldrich syndrome; WBC, white blood cells.

## Sheet: Table S3
Table S3. Peptide information in targeted proteomic analysis.
Targeted protein name	Peptide type	Sequence	Charge	m/z	Offset	Triggered-fragments
SBDS	Endo	FILPVNEGK	2	508.792	4.007	y7, y6, y5, y4, b2
	SIL	FILPVNEG[Heavy K]	2	512.8
ADH5	Endo	AFELMHSGK	2	510.253	4.007	y8, y7, y6, y5, y4, b2
	SIL	AFELMHSG[Heavy K]	2	514.26
	Endo	AAVAWEAGKPLSIEEIEVAPPK	3	769.086	2.671	y9, y8, y7, y6, y5, y3
	SIL	AAVAWEAGKPLSIEEIEVAPP[Heavy K]	3	771.758
WASP	Endo	AGISEAQLTDAETSK	2	760.876	4.007	y12, y11, y10, y9, y8, y7
	SIL	AGISEAQLTDAETS[Heavy K]	2	764.883
	Endo	SGPLPPVPLGIAPPPPTPR	2	930.541	5.004	y15, y14, y12, y8, y7, b7
	SIL	SGPLPPVPLGIAPPPPTP[Heavy R]	2	935.545
GAPDH	Endo	GALQNIIPASTGAAK	2	706.399	4.007	y11, y10, y9, y8, y6, b3
	SIL	GALQNIIPASTGAA[Heavy K]	2	710.406
	Endo	VVDLMAHMASK	2	601.307	4.007	y9, y8, y7, y6, y5, y3
	SIL	VVDLMAHMAS[Heavy K]	2	605.314
Endo, endogenous; SIL, stable isotope labeled.

## Sheet: Table S4
Table S4. List of detected variants in the discovery cohort.
No	UPN	Gene	Nucleotide change	Amino acid	Zygosity	Clinical diagnosis	Proteogenomic diagnosis
1	UPN175	SBDS	c.258+2T>C	-	Homo	SDS	SDS
2	UPN1159	SBDS	c.258+2T>C,	-	Compound hetero	SDS	SDS
			c.184A>T	p.K62X
3	UPN348	SBDS	c.258+2T>C,	-	Compound hetero	MDS	SDS
			c.184A>T	p.K62X
4	UPN506	SBDS	c.258+2T>C,	-	Compound hetero	IBMFS	SDS
			c.184A>T	p.K62X
5	UPN213	SBDS	c.258+2T>C,	-	Compound hetero	IBMFS	†SDS
			*c.184A>T	*p.K62X
6	UPN751	SBDS	c.258+2T>C,	-	Compound hetero	MDS	†SDS
			*c.184A>T	*p.K62X
7	UPN1032	SBDS	c.A184T	p.K62X	Hetero	IBMFS	IBMFS with monoallelic SBDS variant
8	UPN218	SBDS	c.258+2T>C	-	Hetero	SDS	IBMFS with monoallelic SBDS variant
9	UPN415	SBDS	c.258+2T>C	-	Hetero	IBMFS	IBMFS with monoallelic SBDS variant
10	UPN501	SBDS	c.258+2T>C	-	Hetero	IBMFS	IBMFS with monoallelic SBDS variant
11	UPN968	SBDS	c.258+2T>C	-	Hetero	SDS	IBMFS with monoallelic SBDS variant
12	UPN289	SBDS	c.97A>G	p.K33E	Hetero	IBMFS	IBMFS with monoallelic SBDS variant
13	UPN261	ADH5	c.966delG,	p.W322X,	Compound hetero	MDS	ADH5/ALDH2 deficiency
			c.832G>C	p.A278P
		ALDH2	c.1510G>A	p.E504K	Hetero
14	UPN269	ADH5	c.966delG	p.W322X	Homo	MDS	ADH5/ALDH2 deficiency
		ALDH2	c.1510G>A	p.E504K	Hetero
15	UPN1128	ADH5	c.966delG,	p.W322X,	Compound hetero	MDS	ADH5/ALDH2 deficiency
			c.832G>C	p.A278P
		ALDH2	c.1510G>A	p.E504K	Hetero
16	UPN402	ADH5	c.966delG,	p.W322X,	Compound hetero	FA	ADH5/ALDH2 deficiency
			c.832G>C	p.A278P
		ALDH2	c.1510G>A	p.E504K	Hetero
17	UPN565	TINF2	c.851C>G	p.T284R	Hetero	FA	DC
18	UPN10P	TINF2	c.844C>T	p.R282C	Hetero	DC	DC
		SBDS	c.258+2T>C,	-	Hetero
			c.129-1G>A
19	UPN629	TINF2	c.844C>T	p.R282C	Hetero	AA	DC
20	UPN907	TINF2	c.844C>T	p.R282C	Hetero	IBMFS	DC
21	UPN50	TINF2	c.889delA	p.T297PfsX19	Hetero	DC	DC
22	UPN842	TINF2	c.844C>T	p.R282C	Hetero	DC	DC
23	UPN425	TINF2	c.845G>A	p.R282H	Hetero	FA	DC
24	UPN580	TERT gene deletion	-	-	Hemi	AA	DC
25	UPN645	TERT	c.1892G>A	p.R631Q	Hetero	AA	DC
26	UPN178	TERT	c.2177C>T	p.T726M	Hetero	AA	DC
27	UPN3D	RTEL1	c.4187C>T,	p.L907W,	Compound hetero	AA	DC
			c.2104C>T	p.R702C
28	UPN90	DKC1	c.1058C>T	p.A353V	Hemi	DC	DC
29	UPN2689N	FANCA	c.2546delC,	p.S849FfsX40,	Compound hetero	FA	FA
			c.3720_3724delAAACA	p.E1240DfsX40
30	UPN617	FANCA	c.2894_2895delCT,	p.P965RfsX9,	Compound hetero	FA	FA
			c.2218G>T	p.E740X
31	UPN616	FANCA gene deletion	-	-	Compound hetero	IBMFS	FA
			c.2470T>C	p.C824R
32	UPN856	FANCA	c.2546delC,	p.S849FfsX40,	Compound hetero	FA	FA
			c.2470T>C	p.C824R
		SBDS	c.258+2T>C	-	Hetero		FA
33	UPN913	FANCA	c.4124_4125delCA	p.T1375SfsX49	Hetero	FA	FA
34	UPN2454N	FANCA gene deletion	-	-	Hemi	FA	FA
35	UPN2542N	FANCA	c.4168-2A>G	-	Hetero	IBMFS	FA
36	UPN851	FANCG	c.307+1G>C	-	Homo	FA	FA
37	UPN2171N	FANCG	c.307+1G>C	-	Homo	MDS	FA
38	UPN923	FANCG	c.307+1->AG	-	Homo	FA	FA
39	UPN638	FANCG	c.307+1G>C	-	Homo	IBMFS	FA
40	UPN420	RPS17 gene deletion	-	-	Hemi	DBA	DBA
41	UPN186	RPS17 gene deletion	-	-	Hemi	DBA	DBA
42	UPN174	RPS17 gene deletion	-	-	Hemi	DBA	DBA
43	UPN304	RPS17 gene deletion	-	-	Hemi	DBA	DBA
44	UPN2756N	RPS19 gene deletion	-	-	Hemi	DBA	DBA
45	UPN158	RPS19	c.184C>T	p.R62W	Hetero	DBA	DBA
46	UPN808	RPS26	c.1A>G	p.M1V	Hetero	DBA	DBA
47	UPN517	RPL35A gene deletion	-	-	Hemi	DBA	DBA
48	UPN634	RPL35A gene deletion	-	-	Hemi	FA	DBA
49	UPN665	ND	ND	ND	Hemi	AA	IBMFS, NOS
50	UPN114	ND	ND	ND	ND	DBA	IBMFS, NOS
51	UPN586	ND	ND	ND	ND	MDS	IBMFS, NOS
52	UPN209	ND	ND	ND	ND	DC	IBMFS, NOS
53	UPN210	ND	ND	ND	ND	IBMFS	IBMFS, NOS
54	UPN361	ND	ND	ND	ND	AA	IBMFS, NOS
55	UPN435	ND	ND	ND	ND	DBA	IBMFS, NOS
56	UPN505	ND	ND	ND	ND	IBMFS	IBMFS, NOS
57	UPN644	ND	ND	ND	ND	MDS	IBMFS, NOS
58	UPN729	ND	ND	ND	ND	MDS	IBMFS, NOS
59	UPN76	ND	ND	ND	ND	MDS	IBMFS, NOS
60	UPN93	ND	ND	ND	ND	AA	IBMFS, NOS
*These variants were detected by RNA-seq read alignment, but not detected by DNA-seq.
†Patients with SDS harbored only monoallelic SBDS variant detected by DNA-seq, but showed decreased expression of SBDS proteins measured by proteomic analysis, finally diagnosed with SDS. Biallelic SBDS variants were identified after detailed re-evaluation of the RNA sequencing read alignment.
AA, aplastic anemia; DBA, Diamond–Blackfan anemia; DC, dyskeratosis congenita; FA, Fanconi anemia;
HC, healthy control; IBMFS, inherited bone marrow failure syndromes; MDS, myelodysplastic syndromes; NA, not assessed;
ND, not detected; NGS, next-generation sequencing; NOS, not otherwise specified; PRCA, pure red cell aplasia;
SDS, Shwachman–Diamond syndrome; UPN, unique patient number.

## Sheet: Table S5
Table S5. Clinical presentation of patients with biallelic or monoallelic pathogenic SBDS variants.
UPN	Cohort	Age at diagnosis (year)	Gender	WBC (×109/L)	Hb (g/dL)	Plt (×109/L)	Neut (×109/L)	Short stature (Standard deviation)	Skeletal anomaly	Fatty stools/ low fat-soluble vitamins	MDS/AML	Monosomy 7 and/or Trisomy 8	Chromosome breakage analysis	G-banding	Other physical features	Clinical diagnosis	Proteogenomic diagnosis	HSCT	Outcome
UPN175	Discovery	23	F	2.8	12.5	137	1.2	N	N	N	N	N	N	46,XY,del(20)(q11.2q13.3)	None	SDS	SDS	N	Alive
UPN348	Discovery	0.42	F	8.4	7.8	155	1.428	N	N	N	N	N	N	46,XX	None	MDS	SDS	N	Alive
UPN506	Discovery	6	M	2.61	10.3	97	0.27405	Y (NA)	N	N	Y	Y	N	46,XY	None	IBMFS	SDS	N	Alive
UPN1159	Discovery	3	M	3.3	5.1	111	0.3	Y (−2.9 SD)	N	N	N	N	N	46,XY	None	SDS	SDS	N	Alive
UPN213	Discovery	1.36345	M	8.1	9.2	216	0.324	Y (−2.0 SD)	N	Y	Y	N	N	46,XY	None	IBMFS	*SDS	N	Alive
UPN751	Discovery	1.7	F	4.6	5.7	29	0.092	N	N	Y	N	N	N	46,XX	None	MDS	*SDS	Y	Alive
UPN1032	Discovery	0.4	F	6	12.6	570	2.1	N	N	N	N	N	N	46,XX	None	IBMFS	IBMFS with monoallelic SBDS variant	N	Alive
UPN218	Discovery	1.42368	F	10.9	12.2	290	0.0029	N	N	N	N	N	N	46,XX	None	SDS	IBMFS with monoallelic SBDS variant	N	Alive
UPN289	Discovery	0.83	F	12.04	11.4	37	5.2976	Y (−2.0 SD)	N	Y	N	N	N	46,XX	IUGR, epilepsy, motor retardation, pigmentation	IBMFS	IBMFS with monoallelic SBDS variant	Y	Alive
UPN415	Discovery	3	M	1.9	8	64	0.133	N	N	N	N	N	N	46,XY	None	IBMFS	IBMFS with monoallelic SBDS variant	Y	Alive
UPN501	Discovery	0	F	3.74	10.8	35	1.4586	N	N	N	Y	N	N	46,XX	Congenital hip dislocation, right maxillary odontoblastoma	IBMFS	IBMFS with monoallelic SBDS variant	Y	Alive
UPN968	Discovery	2	M	8.4	11.3	469	0.42	Y (−2.0 SD)	Y	Y	N	N	N	46,XY	Chronic liver disorder, poor growth of weights, developmental delay	SDS	IBMFS with monoallelic SBDS variant	N	Alive
UPN10P	Discovery	2	F	3.06	7	20	0.8262	N	N	N	N	N	N	46,XX	None	DC	DC	N	Alive
UPN856	Discovery	1.5	M	7.9	13.1	64	2.607	N	N	N	N	N	Y	46,XY	Middle ear hypoformation, thumb low-formation	FA	FA	N	Alive
IBMFS-Pro-1064	Extension	1.12252	F	11.1	11.3	480	0.9	Y (−2.5 SD)	Y	Y	N	N	N	46,XX	Rib narrowing	SDS	SDS	N	Alive
*SDS harbored only monoallelic SBDS variant detected by DNA-seq, but showed reduced expression of SBDS protein measured by proteomic analysis, finally diagnosed with SDS. In these two cases, biallelic SBDS variants were identified after detailed re-evaluation of the RNA sequencing read alignment.
AA, aplastic anemia; AML, acute myeloid leukemia; ANC, absolute neutrophil count; DBA, Diamond–Blackfan anemia;
DC, dyskeratosis congenita; FA, Fanconi anemia; Hb, hemoglobin; HSCT, hematopoietic stem cell transplantation;
IBMFS, inherited bone marrow failure syndromes; MDS, myelodysplastic syndromes; NA, not assessed; Plt, platelet count; Ret, reticulocyte;
SDS, Shwachman–Diamond syndrome; SD, standard deviation; UPN, unique patient number; WBC, white blood cell.

## Sheet: Table S6
Table S6. Summary of significant proteins and mRNAs for each IBMFS group.
Gene symbol	SDS (n = 6) vs Non-SDS (n = 68) (log2 fold change)		ADH5/ALDH2 deficiency (n = 4) vs Non-ADH5/ALDH2 deficiency (n = 70) (log2 fold change)		DC (n = 12) vs Non-DC (n = 62) (log2 fold change)		FA (n = 11) vs Non-FA (n = 63) (log2 fold change)		DBA (n = 9) vs Non-DBA (n = 65) (log2 fold change)
	Proteomic analysis	QuantSeq 3’ RNA-seq	Proteomic analysis	QuantSeq 3’ RNA-seq	Proteomic analysis	QuantSeq 3’ RNA-seq	Proteomic analysis	QuantSeq 3’ RNA-seq	Proteomic analysis	QuantSeq 3’ RNA-seq
IRF7	-0.274969	0.234154	0.98794	-0.120166	-10.6568	-0.348168	-5.67704	0.110389	-4.40801	-2.00357e-05
NLRP12	-7.0199	0.576841	-7.20416	0.392409	-7.01561	-0.69137	1.59964	-0.525142	-6.86187	-0.755412
TRIM3	-1.22204	0.147305	-1.98649	0.662003	-6.88929	-0.123234	-1.4954	0.30307	1.18799	-0.159357
FOLR3	-8.69568	-1.21004	-4.64753	-0.982914	-6.24743	-0.692736	7.4209	1.52933	-1.9997	0.486006
TCF3	-0.0493116	0.0988705	-1.68031	0.398104	-5.90856	-0.294365	-6.39228	-0.0502775	2.95562	0.331801
APOBEC3A	-3.39559	-0.574424	-1.1428	-0.639651	-5.52816	-0.400707	-1.73088	-0.073256	-1.09463	-0.126757
SSBP2	-4.47815	-0.0464952	0.164833	0.557742	-5.3673	0.135589	0.952485	-0.0959456	-2.94246	-0.210333
GAB2	-0.297218	0.17429	-4.32073	-0.531199	-4.92865	0.000364565	1.68925	0.0940336	-6.92712	0.260033
MGRN1	-2.33273	-0.103281	2.47838	-0.515832	-4.85017	0.235484	-4.95354	-0.055508	-4.67919	0.455729
PJA2	1.43132	0.065261	3.52165	0.124503	-4.56331	-0.103489	-4.60259	0.124519	-2.16266	-0.0405739
NFKBIZ	-1.29394	-0.0130726	1.42309	0.22908	-4.4701	-0.237803	1.30694	1.06162	-2.5432	-0.753247
ZNF552	0.614997	-0.734489	2.64558	0.661776	-4.28814	0.359226	-1.38105	0.13861	-3.83601	0.484036
SETDB2	9.35149	0.239034	-5.80368	-0.0292582	-4.16782	-0.114541	-5.73831	-0.0845355	-5.2215	-0.282419
IFI44L	-0.297289	0.495687	1.08683	-1.01817	-4.08663	0.053628	-1.56671	-0.404672	-1.12707	-0.207086
PTP4A3	-3.51934	0.606432	-1.37533	0.611761	-3.95538	0.0558346	-7.71426	-0.36023	1.17614	0.0860168
TYMS	3.17064	-0.00292293	5.27876	1.38979	-3.91866	-0.108314	-4.01032	-0.527631	-2.13764	1.26728
SIRPB2	1.07197	-0.307167	-1.7231	-0.545781	-3.64267	-0.00704815	-1.00689	-0.244697	-3.14493	-1.53978
KIF22	0.723225	0.296951	6.51997	-0.284834	-3.63496	0.29268	-2.14883	-0.40159	-3.42324	-0.124314
LYL1	-3.56036	0.356681	1.09705	1.15634	-3.629	0.434383	-3.66955	-0.600006	-2.60227	-0.652341
ZMIZ2	1.43977	0.424367	2.40141	0.177519	-3.53832	-0.010759	-4.32205	-0.040121	0.242764	0.00636172
DUSP6	-4.85828	0.0280532	0.977134	0.430322	-3.37035	-0.575818	-4.32069	0.512032	-6.23412	-0.811105
RASA4B	-1.47559	-0.0529412	2.97433	-0.144865	-3.34924	-0.506119	0.316099	-0.901035	0.000232743	0.273775
WEE1	0.623299	-0.342577	2.58793	0.896344	-3.34341	-0.631379	-3.38486	-0.578511	-2.40409	1.19826
CCSER2	-0.973751	-0.0987968	1.30394	-0.288992	-3.31883	0.278199	-3.18355	-0.279366	-4.23292	0.340993
SETD5	0.925074	-0.0146923	0.354463	-0.530834	-3.09308	0.216029	0.221557	-0.0512538	-2.31477	-0.235101
ZNF3	1.14968	-0.0562654	-3.0824	-0.0269738	-2.95614	-0.126284	-2.86557	0.495339	-2.4273	0.142058
PPIP5K1	0.837488	-0.475363	2.4949	-0.34764	-2.93621	0.319812	-2.97843	0.450073	-2.16298	-0.9086
EXTL3	0.249559	-0.266367	2.5835	-0.0582221	-2.93478	0.153993	-9.46031	-0.274162	0.689543	-0.0850288
NPRL2	-0.795933	0.528383	4.37844	0.104117	-2.89584	-0.0567088	-0.957825	0.462336	-2.40103	-0.0536924
C1QA	-4.14706	-0.0522752	3.58321	-0.087673	-2.89167	0.692824	-6.48554	-0.563039	-3.57818	0.020777
USP38	-0.246446	0.112116	1.10496	0.173305	-2.76846	0.0401496	0.187637	-0.175949	-1.63375	0.645069
CEP63	0.603437	0.398402	0.646359	-0.351333	-2.75033	0.0312478	0.555233	-0.308091	-0.413471	0.402145
ZFP90	-0.636072	-0.148867	0.353109	0.371685	-2.73203	-0.125866	-0.45793	-0.232535	1.07381	0.322331
SMPD3	-2.60254	0.794431	-1.41006	-0.648449	-2.72669	-0.429605	-2.95195	-0.270197	0.349475	0.202362
ADAM19	-0.965384	0.409526	-0.270561	-0.611239	-2.72499	-0.35423	0.590788	-0.069304	-7.71868	0.833678
TBC1D4	-1.26655	0.0536292	2.48029	0.091703	-2.71984	-0.376791	-0.371048	0.402683	-0.419784	0.200672
MIER3	-1.16647	-0.326098	3.76851	0.702678	-2.69494	-0.59787	-0.463857	0.709528	-0.304715	0.26775
IL12RB1	1.57225	0.082878	0.119225	-0.753544	-2.66831	0.281989	-3.8043	-0.388431	-3.23998	0.0558729
PUS3	0.816654	-0.0851431	-2.12027	0.06881	-2.65658	-0.471033	0.304106	-0.0652598	-2.10536	-0.0976201
R3HDM1	-0.809782	-0.162691	1.57963	-0.212622	-2.60432	0.468742	-0.0260232	-0.0521779	-0.00490293	0.406597
SPHK2	-0.38215	0.260969	2.85762	-0.183345	-2.59812	0.209926	-0.805664	-0.646359	-1.38864	0.0360714
TCF4	3.50536	-0.401868	-2.69902	-0.384018	-2.56456	-0.363382	-0.709592	-0.186137	0.000345587	0.749349
NUSAP1	3.24819	-0.670127	6.30983	0.292119	-2.54624	1.18904	-5.90387	0.117062	-2.16361	-0.437611
LARP7	-2.56488	-0.20013	-2.15456	-0.108622	-2.51663	-0.184022	-0.174687	0.225211	0.155871	0.211926
SQLE	1.54172	0.190762	0.54575	0.480155	-2.46907	0.198568	-4.0384	-0.378089	2.85243	-0.259854
IFI44	-1.14182	0.400644	0.465508	-0.670142	-2.45	0.0409126	1.71814	-0.24966	-1.92632	0.250486
C5orf24	-3.52457	0.476107	1.32977	0.431932	-2.44109	-0.139316	-1.12352	0.133498	-3.08576	-0.163305
VGLL4	4.36223	0.0876363	1.02738	0.488774	-2.43888	0.0740969	-2.70744	-0.0254745	-2.43611	0.313374
ATG16L2	-0.135163	0.249699	1.19582	-0.407638	-2.40947	-0.40162	-1.96857	0.0953503	-5.1834	-0.48583
CEP162	3.36346	0.178325	-0.341397	-0.187608	-2.40595	-0.342105	-2.79456	0.0485701	-3.3718	-0.830218
FCER2	1.61461	0.188002	-7.91118	-0.731088	-2.36434	-0.220912	-0.713196	-0.593018	-0.0517543	0.784708
STK32C	-3.15032	0.75585	2.97541	-0.729481	-2.34198	-0.295402	-1.33251	-0.737161	-3.44852	-0.465879
DUSP1	-2.72167	0.138552	1.64737	-0.291911	-2.30197	-0.419319	0.927037	0.950242	-7.70499	-0.26277
TPCN2	-6.46851	0.277445	2.24722	-0.515517	-2.28845	0.223974	-6.58851	-0.81396	-4.37293	0.0288272
AFF3	1.22715	0.432938	-2.34344	-0.768654	-2.19703	-1.20555	-2.24499	-0.315827	2.47358	1.01261
FAM102B	-1.03674	0.0446618	0.878119	0.20698	-2.14911	0.0746481	-6.7807	-0.676037	-3.551	-0.022495
GCNT1	-3.18948	-0.321594	0.850424	-0.604216	-2.07669	1.06333	-0.099748	-0.517576	2.94422	0.315013
TIMELESS	2.39322	-0.0705198	4.33095	-0.796225	-2.05946	-0.0562607	-2.84049	0.193364	-0.776439	0.452975
MLXIP	-2.70221	0.337252	0.542754	0.161487	-2.05691	-0.0376339	-0.621879	-0.247546	0.928536	-0.000679523
DNAAF2	-0.834212	0.185507	-1.77724	-0.674681	-2.04263	0.431573	-1.53084	0.324961	1.08998	0.337256
HDAC8	-0.235636	0.595563	-0.542239	0.0343195	-2.04022	0.827351	-0.639216	0.0760919	-0.59667	-0.773335
TRMT13	0.487488	0.150485	-2.21469	-0.727393	-2.02655	-0.351466	-1.29429	0.0711519	-5.2927	0.551975
TNRC18	2.56254	0.534531	0.045132	0.438162	-2.01817	-0.260468	-3.38224	-0.228629	-2.82654	0.182025
ZNF331	3.63769	-0.251744	-4.48511	0.371985	-2.01765	-0.120852	-6.04261	-0.276642	-1.25838	0.02467
LRRC58	-0.575092	0.26969	1.0606	-0.62534	-2.00373	0.0759679	-0.558516	-0.0376672	-0.699722	0.50046
FANCI	-0.93986	0.319905	3.81067	-0.162655	-1.97521	0.695686	-3.04467	-0.117391	-3.57095	-0.594249
PFKFB4	-1.74306	0.58526	1.12059	-0.456707	-1.95713	0.24585	0.518425	-1.24025	-0.809698	-0.32154
DHFR	1.98423	0.138428	1.48566	0.218755	-1.95078	0.0860929	-0.513553	-0.206148	-0.913179	0.0575116
CEP85L	-0.207767	0.209194	2.31204	0.374391	-1.92838	-0.502508	-0.529455	0.41804	-6.44106	0.279525
MBOAT1	0.0753896	0.0915714	1.20722	-0.611004	-1.92524	-0.388395	1.28521	-0.197297	-0.834307	-0.512236
PLEKHG1	0.915243	1.51871	-6.60597	-0.640014	-1.91128	0.428506	-0.359576	-1.08115	0.835001	-0.045143
TOPBP1	0.543488	-0.178984	-0.0702395	0.0930126	-1.90271	-0.417653	-0.735786	-0.424745	0.766526	0.938245
PMS1	-2.07878	0.0202314	1.35004	0.279154	-1.90101	-0.00927649	-0.551914	-0.304503	-1.06147	-0.0723925
CEP68	2.23947	-0.552536	-0.322296	0.07695	-1.89402	-0.39778	-1.40926	-0.00243842	-3.05913	0.696522
UBXN2B	-0.199386	-0.393359	1.61464	0.171718	-1.88493	-0.424012	1.19238	-0.232307	-4.70379	0.0264944
MKNK2	2.26352	0.300878	3.44877	0.310307	-1.87663	-0.13004	-1.92678	-0.1273	-1.48109	0.381595
HOMER3	0.20651	0.23994	1.99103	0.598735	-1.85774	-0.381388	-0.582006	-0.0709565	-2.58612	-0.308328
KDM5C	0.16652	0.339198	0.344414	0.279769	-1.82972	-0.0590837	-1.63885	0.0629859	1.40994	-0.0373922
RNF135	-2.16332	-0.346775	1.33477	-0.539573	-1.79721	0.0824673	-0.254523	-0.189236	-2.42548	-0.175459
YDJC	-0.814255	-1.42929	1.60562	0.338173	-1.78718	-0.287282	-0.560943	-0.217457	-0.920735	-0.137898
ZEB1	0.801921	-0.2075	2.81694	-0.529273	-1.78126	0.0457176	-1.56315	-0.243123	-1.1918	0.560095
CHAF1A	2.60882	-0.488055	-0.321357	-0.194532	-1.74931	0.195831	-2.31896	0.316585	-0.53013	-0.126806
SIRPB1	1.26064	0.236403	0.275641	-0.809253	-1.73041	-0.188716	-1.97416	-0.318663	-1.56533	-0.17142
POLL	-0.903048	-0.182717	2.15352	-0.0796349	-1.71467	-0.060751	-1.87183	-0.147329	-0.00868969	-0.114629
CHST2	1.66858	-0.476187	0.321601	0.531961	-1.69906	0.0272499	-1.38878	-0.67573	0.413973	0.100307
PRKD3	-0.599283	-0.25597	2.10043	0.0790702	-1.68434	0.0828295	-0.867887	-0.364931	0.0727937	0.374722
DSTYK	-2.47614	0.160184	1.13591	-0.235315	-1.67731	0.461277	1.19046	0.31014	0.129619	-0.454366
CD72	0.735129	-0.389322	-1.39734	-1.47942	-1.67344	-1.22627	-0.293278	0.529436	1.36905	0.373685
SPAST	-0.89651	0.0705395	-1.99844	-0.428531	-1.66652	-0.0818715	-1.14257	0.0585948	2.23989	-0.135304
N4BP2L1	-2.32083	-0.0555069	1.36336	-0.874856	-1.65829	-0.069551	0.00566047	-0.274444	0.325103	-0.960525
ZNF768	1.46168	-0.231418	-2.48578	-1.23283	-1.65746	-0.223763	-0.96774	-0.850115	0.00231658	-0.22932
NEIL1	0.872919	-0.41507	-1.52985	-0.376002	-1.65175	-0.196	-0.606202	0.126633	1.56309	1.01927
IFIT3	-1.5004	-1.46738	-1.80203	-0.0506937	-1.63357	-0.383654	0.486287	0.778934	-0.24898	-0.347129
ZSCAN18	1.18551	0.793239	-1.80078	-0.0189666	-1.63293	0.0349246	-0.660781	0.299486	-1.41713	-0.187713
DPEP2	-0.861748	-0.0885892	0.0104256	-0.362085	-1.61711	-0.139561	-1.21567	0.364227	-1.26541	-0.480393
RAB3IP	-1.9284	-0.771237	0.928658	0.190703	-1.56093	0.318695	0.497311	-0.689395	0.689606	0.363677
HERC1	1.35957	0.0459818	0.13432	-0.321516	-1.55985	0.179411	-0.670874	-0.140622	-2.21118	0.455669
ASTE1	-1.21715	-1.30114	1.02712	0.73409	-1.55476	0.329293	0.422811	0.796612	-0.0243561	-0.303235
MUTYH	1.10504	0.250371	-4.80373	-0.458845	-1.53468	-0.00963042	0.39504	-0.105249	-4.27665	0.523759
AGO4	0.180286	0.030393	-0.671084	-0.440464	-1.53204	0.136307	1.22178	0.107904	-1.85088	-0.153963
PADI4	-0.179594	-0.285788	-0.227122	0.0214801	-1.52071	0.0544511	1.18177	-0.344547	-1.07323	-0.0571999
JADE1	-0.411847	0.185441	-1.2618	-0.0861591	-1.51035	0.133726	-0.194042	0.383384	-0.30141	-0.0735435
EVI5L	-2.54123	-1.01869	0.278468	0.312161	-1.50777	0.253048	-3.35887	0.389372	0.446348	0.484959
ZDHHC6	1.56867	-0.892223	0.029981	0.549464	-1.46716	0.0541597	0.666669	0.227612	-1.64932	0.189469
FUT4	-1.28119	0.077296	2.64389	-0.329316	-1.46175	-0.298738	-2.6178	0.869453	-2.23902	-0.616574
CD83	3.11884	-0.225127	1.85483	0.229837	-1.46116	-0.51347	-5.81515	-0.0892761	-0.290375	0.190866
ARL11	-1.00506	0.474248	0.0543136	-0.538855	-1.45306	0.100855	1.05707	0.0330525	-1.45108	-0.599079
POLM	-2.13312	-0.106584	-1.33844	0.46082	-1.44838	0.125205	1.38841	-0.175919	-0.0363853	0.483227
IFRD1	-1.25875	0.669446	0.349265	0.173019	-1.43945	-0.240192	1.87613	0.303743	-2.19984	-0.191069
MX1	-0.12659	0.550913	-1.40002	-0.198305	-1.43174	-0.106004	0.699286	-0.144877	-0.619575	-0.0193644
TCEAL4	0.255178	-0.162893	0.152167	0.00206322	-1.42886	-0.432155	-0.184623	-0.00163094	-0.696218	0.232364
IFIT2	-0.936919	-1.36358	-2.13597	0.0898468	-1.42442	0.256244	0.790768	1.08187	-0.854009	-1.52582
DIP2A	-0.496823	-0.103049	-0.125698	-0.282302	-1.41472	-0.0075079	0.8256	-0.0069015	-1.04476	0.018255
SLC2A14	1.85089	1.14549	-2.8491	-0.359158	-1.41118	0.306465	-2.57811	-0.133005	-2.48887	0.135804
SSH2	-0.302486	-0.0915179	-0.37311	-0.458538	-1.40508	-0.404399	-0.297396	0.0756002	-0.512499	0.21173
NUCKS1	0.0409902	-0.161384	1.2442	-0.202447	-1.40357	0.00049869	-0.785773	0.210751	0.539819	0.209352
SCAP	0.547265	0.29176	1.90524	-0.484173	-1.40091	0.186442	-3.14413	-0.0188684	0.488686	-0.394985
ZBTB17	0.141975	0.0404943	-0.385711	-1.03436	-1.39211	0.207744	0.499222	-0.17371	-0.347816	0.145657
AP5B1	-0.14727	-0.13127	-0.199347	-0.907239	-1.38992	0.210307	0.653799	0.091687	-0.57484	-0.241406
CRYBG3	-0.424979	-1.93552	1.18934	-0.0145185	-1.38463	-0.301692	-5.0593	-0.629408	-3.10339	-0.133818
AMBRA1	0.208341	-1.15815	2.29009	0.374299	-1.38212	0.604899	-0.316115	-0.3853	-0.385564	-0.925162
DVL3	0.651868	-0.213063	1.62719	0.106898	-1.37397	-0.209635	-1.69686	-0.408299	-0.193774	0.175081
DCUN1D4	0.349031	-0.0111443	-0.137647	0.857465	-1.34815	0.10151	-0.389726	0.133601	0.0137156	-0.376082
TMEM164	0.0713064	0.365685	-1.09075	-0.445593	-1.33513	-0.532448	-1.45698	-0.912513	0.637459	0.360351
FRY	-0.63641	0.619013	0.0760839	0.505405	-1.33483	-0.335397	-0.833475	-1.16028	-0.880786	-0.35765
BAIAP2	-1.48028	-0.936089	1.90513	-1.40729	-1.33042	0.102585	0.396389	-0.715856	-1.39843	-0.151152
PSEN1	0.134643	0.106541	1.47946	0.0974458	-1.31325	0.413807	-0.133882	-0.406413	-4.86537	-1.1133
KIAA1109	-1.65605	-0.229161	-0.0364993	-0.46862	-1.31292	-0.100735	-3.36543	0.011824	1.03081	-0.111042
KBTBD2	-2.69072	0.17198	-0.108385	0.698148	-1.31016	-0.308739	-0.883585	0.205581	-1.00733	-0.155362
PTMA	-0.991983	-0.105177	1.59856	-0.140093	-1.30865	-0.242879	-0.257736	-0.0615083	0.641168	0.539339
MED31	-0.677783	0.23787	1.50446	0.0800036	-1.30794	0.0660128	-0.357719	0.662222	-1.66785	-0.686696
CLEC12A	-0.585629	-0.705688	0.832866	-0.678077	-1.30661	0.0964795	0.724374	0.162845	-1.76254	-0.717931
IGF1R	-0.518214	0.599001	0.813513	-1.06538	-1.30591	-0.239707	-2.15357	-0.502709	-0.0997268	0.143797
TLK2	-0.22296	-0.144928	1.89518	0.0290421	-1.30143	0.0229474	-0.343455	-0.0468434	0.498848	0.234291
MAP4K5	-0.967977	-0.0320839	0.365164	0.789343	-1.30139	-0.314017	-1.35224	0.440158	1.52179	-0.237002
DPY19L3	0.259555	-1.21704	0.164312	-0.24177	-1.29484	0.431684	-0.193945	-0.626518	0.203883	0.560793
PFKFB2	-1.64751	-1.26844	-0.102733	-0.442834	-1.28952	0.408494	1.4204	-0.19301	-0.158296	0.436469
OGFOD1	-0.744212	0.246617	1.9596	1.09495	-1.28549	0.432769	-0.494851	-0.696239	-0.698994	-0.886655
C1orf52	0.560551	0.573971	1.00342	0.289923	-1.27183	-0.592882	-0.0935715	0.112165	-0.0480757	0.208962
PRR3	0.792889	-1.17662	-0.184959	-1.30136	-1.26416	0.0701032	0.366246	0.63535	0.569831	0.78333
TRIM5	1.13587	0.625643	2.20674	-2.62639	-1.26317	0.185861	-2.14456	0.0128615	-0.269536	-0.681268
CCNL1	0.654343	0.57546	2.52413	0.227761	-1.24883	-0.285503	-0.604042	0.582115	-1.93563	-0.0345687
CNOT8	-0.608653	0.00541389	2.7567	-0.218823	-1.24838	-0.164427	0.815542	0.117537	0.18124	0.190307
PHACTR4	-3.00046	0.360528	-0.93177	-0.213572	-1.24475	0.208019	0.698747	-0.917379	-0.742983	0.075061
CXXC5	1.09775	-0.300059	0.69123	0.439156	-1.23756	-0.240966	-3.8192	-0.786059	-1.48793	0.212313
SCAF8	-1.06094	0.287243	-1.35126	-0.00104744	-1.21673	-0.0784939	1.36542	-0.0458	-1.45707	0.184239
PICK1	0.175285	-0.104824	-0.644317	0.888612	-1.21415	-0.411062	0.162708	0.512365	0.320902	-1.36769
ENSA	0.025827	0.0419948	2.22931	0.328064	-1.21408	0.0421812	-1.09559	0.124838	-0.343888	-0.0629134
ZDHHC2	-0.267426	0.770556	-3.21288	0.0439248	-1.19446	-0.265064	-0.568794	0.356674	1.58811	-0.205351
KLHL14	0.217818	-0.188672	-0.772031	0.227366	-1.19284	-0.0941878	0.170137	-0.638196	0.781974	0.723302
AK6	-1.37296	-0.581689	1.51501	-0.487104	-1.19235	0.176179	-1.88937	-0.0136272	0.575913	-0.396437
PPP2R5B	-0.424202	-0.0294995	2.10403	1.09974	-1.18965	-0.0115784	-1.36974	0.674149	-0.243433	-0.297535
ATG2A	0.492225	0.714293	0.576119	-0.382457	-1.18153	-0.349066	-0.391875	0.0875253	-0.320108	-0.000623357
ZNF330	-0.696565	0.50194	-0.338868	0.501107	-1.17727	-0.128031	-0.450398	0.176764	0.408218	-0.272883
SDCCAG8	-0.308754	0.749258	0.866421	0.243076	-1.17216	-0.215263	-3.0884	-0.490108	1.18767	0.254113
DLG3	-2.6682	-0.955969	-0.052981	-0.386584	-1.17216	0.759634	-4.70016	-0.614548	2.34799	0.551284
TNFSF13B	0.802351	0.0534249	1.01981	0.188251	-1.16917	-0.354229	-0.691429	0.353237	0.224703	-0.791875
FPR1	-0.489887	-0.967375	-0.44808	-0.63175	-1.16847	0.366528	0.469257	0.2312	-1.16436	-0.482425
CDCA7L	1.47193	0.428435	0.136182	-0.214258	-1.16615	-0.783082	-0.432458	0.0321505	0.168719	0.993923
PAPOLG	0.251918	-0.0266688	0.570087	-1.03915	-1.16226	0.459829	1.69873	-0.357174	-0.946364	0.0824324
MAP3K1	-0.662007	0.145406	0.363551	-0.142139	-1.16069	-0.274118	-1.54881	0.121008	1.22151	-0.120447
NUAK2	-2.37121	0.111565	1.62066	0.231984	-1.15889	-0.166974	1.10041	-0.210848	-3.91789	0.202794
TIFA	-2.80031	-1.15581	1.43057	-0.868772	-1.15857	0.190799	-2.0492	-0.529877	-0.00696152	0.367467
PTX3	0.44915	-0.849072	-0.0159404	0.930857	-1.15719	-0.142201	0.709381	-0.510752	-0.665496	-0.0231452
QPCT	0.316219	-0.402506	-0.226751	1.08894	-1.14824	-0.253563	0.710989	0.563581	-0.518008	-0.675702
IL3RA	0.0285784	-0.111604	-3.45081	0.210229	-1.14362	-0.562501	-1.2871	-0.902055	-1.76276	0.179943
GPBP1	0.777469	0.305936	2.0347	0.236029	-1.1419	-0.0685829	-1.88609	0.193987	-0.08619	-0.177056
CFP	-0.0133444	-0.39441	-0.288351	0.0472316	-1.14044	0.0918559	0.477205	-0.083977	-0.406444	-0.494798
ADI1	-0.443754	-0.600758	2.08385	0.273221	-1.13526	0.1342	-0.837054	0.0402286	-0.623387	-0.086766
JUP	5.49698	0.233781	-2.56328	0.411081	-1.13021	-0.832804	-3.13894	-0.0272551	-1.86949	-0.0844909
CEP44	-0.408954	0.2177	0.837724	0.450307	-1.11969	-0.106595	-1.88908	0.107137	2.31639	-0.533031
BST1	-0.0941267	0.134346	-0.122218	0.585551	-1.11813	-0.526957	0.807219	0.464185	-0.907826	-0.868224
ATR	0.197537	0.15358	2.17758	-1.11204	-1.11748	-0.00376755	-1.98737	-0.474753	-0.784309	0.595057
SNX14	0.682397	-0.303764	0.263593	0.126295	-1.11528	-0.131566	0.392049	-0.27759	-0.456538	0.0762535
AKTIP	-1.71139	0.399196	-1.29496	0.662246	-1.10472	0.371997	1.25398	-1.26711	0.117305	0.123049
DHX58	-0.21437	0.49514	-0.731487	-0.67463	-1.10184	-0.185532	0.214736	0.104001	-0.581446	0.153819
ZNF394	4.64203	0.546447	-1.29774	0.0022747	-1.10141	-0.486649	-1.16004	0.407669	-0.896913	-0.27976
NEIL2	2.70748	-0.826578	0.152403	0.11486	-1.08368	0.451742	-0.292797	0.409814	-0.858945	-1.50001
BCL11A	0.647467	0.590498	-1.59761	-0.392656	-1.08277	-0.198063	-1.06258	-0.645306	1.09561	0.0647875
DUS2	0.568457	0.205661	0.860782	-0.995823	-1.07845	-0.523494	-1.01547	0.640582	0.151338	-0.237917
IFRD2	-0.13924	-0.486212	1.78702	-0.0475591	-1.078	0.00973701	0.286478	-0.121412	-0.942655	0.522144
TSC1	-0.58736	0.612848	0.550498	0.320296	-1.07048	-0.564854	-0.593821	0.273388	1.41618	0.130426
SLC25A29	-1.27812	0.434022	2.3835	0.625895	-1.06894	-0.199958	-1.27889	-0.0883612	-5.17489	-0.618007
DENND1B	-4.55512	0.233512	2.01367	0.309687	-1.06662	0.00830794	-0.934942	-0.842101	-4.39605	0.308192
SLC9A7	0.496322	0.0627563	0.10365	-0.488269	-1.06342	0.0263357	-1.10822	-0.363596	1.02092	0.815707
RIOK2	-0.125003	0.287607	1.78986	0.0484665	-1.06046	0.306272	-0.405651	0.101642	0.0444837	0.0072181
MED13L	2.22554	0.195074	1.25482	0.0391463	-1.05958	-0.131184	0.239845	-0.0827339	-0.714204	0.215227
ESCO1	1.41012	0.069734	0.0508604	-0.918058	-1.05704	-0.0571769	-1.71192	-0.0870243	-2.12415	0.594574
ANKH	1.64392	-0.711559	0.13924	0.639866	-1.05673	0.260244	-0.0255016	-0.914173	-1.28783	-0.0291739
SLC35A1	0.705703	0.342053	-1.85413	0.126746	-1.05558	0.0438149	-0.995722	-0.450967	1.12403	-0.680707
DDX59	-0.0496084	-0.31446	1.56724	-0.858831	-1.05378	-0.00512479	-0.44587	-0.402748	0.183451	-0.0105187
ZFP62	1.19683	0.170917	0.766485	0.384223	-1.05295	-0.136499	-0.258767	0.19989	-0.380594	-1.05454
ZNF445	0.394397	-0.0729313	-2.68521	-1.27451	-1.03641	0.0529234	0.501161	0.00763469	0.267019	0.603345
NUDT21	0.148107	-0.116972	1.11601	0.237908	-1.02391	0.283708	0.580966	-0.213446	0.112846	0.0057189
ITM2A	0.754488	-0.337045	-0.225591	0.18447	-1.02007	-0.456324	-3.53772	0.640754	-0.58207	0.419788
ERICH1	-0.061943	0.166054	1.31831	-0.3841	-1.01868	0.113248	-0.054441	0.0536207	-0.43977	0.149079
LIMK2	-0.484888	0.378983	0.844698	-0.502274	-1.01768	-0.475516	1.68117	1.01392	-3.74868	-0.370307
NRROS	-2.2952	-0.39091	0.572032	0.438845	-1.00759	-0.673737	-4.69013	-0.454282	-0.63476	0.537722
LRRK2	-0.177879	-0.606556	-0.137592	0.562844	-1.00712	-0.0297614	0.66962	-0.045239	-0.836262	-0.0416827
BLNK	-0.143851	-1.21675	-0.606248	-0.669807	-1.00689	-0.608866	-0.0607268	-0.45264	0.910946	0.995567
PADI2	-0.501448	0.157348	0.483696	0.679385	-1.00255	-0.545989	1.0324	1.0889	-1.03433	-1.54864
IFIH1	-0.40284	-0.477636	0.295808	-1.23509	-0.993238	-0.0654806	-0.0928526	0.317439	0.533176	0.554117
SERGEF	-0.766748	-0.175286	0.86048	-1.05484	-0.992342	0.26497	-0.107576	0.509576	-0.560643	0.0949889
PTAR1	-1.52048	-0.479326	0.432548	-0.352219	-0.99202	-0.109479	0.340301	0.2843	-0.0940537	0.322906
SYNJ2	-0.151073	-0.572689	1.53265	-0.320983	-0.990954	0.691866	0.941092	-0.0283542	-1.78186	-0.493059
ALDH3B1	-0.108573	-0.373909	-0.603478	0.0600389	-0.986468	0.200152	0.538548	-0.283253	-0.927406	-0.647006
BACH2	0.23181	0.161537	0.264375	-0.497047	-0.985706	-0.381936	0.254732	-0.0947981	0.42475	0.52476
EBF1	0.0827924	-0.605062	0.117906	0.136331	-0.982114	-0.133015	-1.5268	-0.0325469	1.58598	0.675489
EYA3	-1.32515	-0.407245	0.839949	-0.288253	-0.969264	0.0539024	-0.126545	-0.646987	0.337746	0.019607
GNA12	-0.0549231	-0.249099	-1.15409	-0.499316	-0.968798	-0.0233524	-2.36865	-0.14825	0.443188	0.266697
RAB11A	-0.878798	-0.474526	1.70038	0.232173	-0.968368	-0.128048	-2.0044	-0.18593	-0.152053	0.3736
HCAR3	0.537873	0.272493	0.403286	0.525145	-0.968201	-0.179485	1.1782	1.10259	-2.04732	-1.17933
EPC2	1.06494	0.0193587	0.662781	0.540105	-0.963699	0.327727	-1.12666	-0.555305	-0.424999	0.22073
NAIF1	0.758768	-0.64273	0.663609	-1.53638	-0.953727	-0.00702808	-0.197019	0.583985	-0.158688	0.279916
IL1B	-0.353737	-0.878111	-0.0575639	-0.0183079	-0.945755	0.105269	-2.11019	0.124192	-5.51172	-1.05933
KCTD10	-0.0714796	-0.468642	0.70893	0.118266	-0.936942	0.372822	-3.32706	-0.307115	0.963211	-0.251398
AMFR	0.250435	0.295494	1.01521	0.290219	-0.936546	-0.32611	-0.545186	-0.11869	-0.696775	0.296114
TMCC3	0.600267	-0.895238	-1.88435	-0.352958	-0.932952	-0.134362	0.404499	-0.347053	-1.13004	0.476821
ARID5B	0.8385	-0.0358205	1.94722	-0.215484	-0.932373	0.242817	-3.78743	0.121589	0.375715	0.211274
RCHY1	-0.557712	-0.104613	-0.581028	-0.651195	-0.928688	-0.296419	-0.352701	0.24224	1.12464	0.171748
KDM4B	-0.0963338	-0.0678971	0.631904	-1.34903	-0.926587	-0.128797	-0.218978	-0.162205	0.876264	0.238635
MFNG	1.22721	-0.0529056	0.360649	0.274862	-0.923978	0.0703901	-1.82502	-0.0206742	-0.370434	-0.261808
C1RL	0.1586	-0.0589716	-0.777304	-0.363891	-0.923069	0.493085	-0.451314	-0.00593172	-0.153463	-0.464237
NDRG2	-0.963789	-0.065551	2.2933	0.829916	-0.915175	0.440055	0.533683	-0.0550054	-2.14923	0.293474
FOXK2	0.594043	0.472998	1.66533	-0.405896	-0.909692	0.0911754	-0.294349	-0.0833663	-0.901017	-0.014745
CHML	-1.75606	0.110703	1.86254	0.222337	-0.908527	0.394386	0.0603798	-0.610999	-1.37303	0.318134
FKBP1A	-0.246664	0.0187954	-0.284331	0.123462	-0.907714	-0.24403	-0.182596	0.101479	0.651938	-0.0552842
VNN2	-0.623551	-0.185083	0.0334846	0.259834	-0.90611	-0.300501	0.628492	0.881847	-0.669585	-0.642061
SLCO4C1	0.218237	-0.515635	0.0159408	-0.00883555	-0.904659	0.100671	0.899773	0.466978	-1.4644	0.856363
TARBP1	0.742126	0.0626601	0.608556	0.786367	-0.900504	-0.0815127	0.259413	-0.552258	-0.395909	-0.371277
FOXN3	1.31266	-0.000996201	-7.75917	-0.0470233	-0.894494	-0.004512	-1.3308	0.259174	-1.47326	0.0417626
NFIC	0.180606	0.277216	-1.31802	0.138345	-0.893502	0.135758	0.598053	-0.14436	-0.057721	-0.188934
ZBED1	0.34526	0.22276	0.0654176	0.210585	-0.892761	-0.328172	0.720667	-0.380865	-0.448368	-0.222313
BTBD11	0.432626	0.277725	-0.61274	0.343725	-0.891614	-0.264517	-0.813106	-0.203604	0.421618	0.357907
NF1	-0.326714	-0.344591	-0.00922071	-0.229476	-0.887575	0.00851724	-0.495931	-0.645235	0.772244	0.277998
R3HCC1L	0.0684498	0.0320743	-0.64613	-1.47306	-0.887517	0.0269203	-0.320107	-0.00722568	-0.583894	0.594936
TMUB2	-0.54534	0.196987	0.842796	0.480416	-0.886354	-0.0439132	0.43184	0.581033	-0.705029	-0.293495
BCAS3	1.08698	-0.877654	-3.00723	0.0951062	-0.884781	-0.358381	-1.6875	0.058371	1.38556	-0.0332783
VSTM1	-0.317582	0.239967	0.186733	-0.40003	-0.881744	-0.51265	0.932701	-0.0236313	-1.75067	-0.929149
PLD4	-0.0781252	-0.631362	-0.0507366	-0.282795	-0.881111	0.0279934	-1.09634	-0.869087	0.228147	-0.0572813
CFAP36	-0.504284	0.211	1.90807	0.445006	-0.880332	-0.214485	-1.43298	0.161259	0.267568	-0.429163
DENND6A	-1.50664	0.227545	2.12484	0.645456	-0.880267	-0.00608018	-0.808384	-0.117663	0.158736	0.290366
CSF1R	-3.61502	-0.235813	1.85354	-0.498117	-0.880191	0.128686	-4.13401	-0.854263	-3.45117	-0.240237
ZNF770	0.581744	-0.49229	1.65682	0.259245	-0.877488	-0.329153	-0.874413	0.324954	-0.556689	-0.0841239
ZBTB24	0.926174	-0.688802	0.389061	0.25687	-0.87662	0.0783272	-0.0335913	0.252219	0.158421	-0.273958
TYSND1	0.51494	0.218792	3.82833	-0.617954	-0.875063	0.246797	-2.11652	0.0366789	-2.13095	-0.22158
FGL2	-0.0696604	-0.372409	-0.79772	-0.782534	-0.87469	0.11691	0.166147	-1.00533	-1.14073	-0.309351
HMGN1	-0.595782	-0.106846	0.672286	0.455306	-0.874571	-0.170166	-0.308443	-0.0457529	1.49742	0.394667
SUSD3	0.611925	-0.128088	0.760183	-0.43359	-0.8725	-0.604296	-0.937478	-0.0536907	0.252542	0.371786
TMCC1	-0.59776	-0.478022	-0.969557	0.255182	-0.870423	0.0813254	0.17784	-0.312002	1.73138	-0.258498
FIG4	-0.259481	0.91557	0.44068	-0.398233	-0.870359	-0.0751027	-0.244977	-0.221979	-0.207334	0.112847
MKNK1	-0.893144	0.632883	-0.00108272	-0.889028	-0.866128	0.124795	-0.461627	0.192287	0.919092	-0.0811275
KATNA1	-1.93213	-0.324766	2.03411	0.512883	-0.863968	0.109387	-1.12755	-0.0775394	-1.07503	0.0908325
PRCC	0.653308	0.0494431	1.21696	-0.53119	-0.862519	-0.136125	0.285992	0.0433072	0.00935088	0.103641
GPN1	-0.370106	-0.296051	1.08491	-0.177197	-0.857826	0.271818	0.317254	-0.402891	-0.407664	0.0760015
DDX60L	0.551518	-0.29927	1.7601	-0.00843507	-0.856133	0.487858	0.00292573	-0.0589504	-1.14021	-0.0853937
PMS2	0.8328	0.940558	1.36694	-0.186619	-0.85331	-0.270917	-0.515995	0.184866	-0.306426	-0.637796
ASXL2	-0.12895	-0.715682	0.500454	-1.56042	-0.849143	0.267129	0.867329	0.0915784	-0.65535	0.192777
VPS13D	0.0313089	-0.092483	0.994955	-0.390295	-0.84877	0.131823	-0.778431	-0.307104	0.0321472	0.474844
VAV2	0.0907339	0.280634	0.132365	0.23738	-0.84846	-0.26402	-0.197952	-0.91697	0.289196	0.416491
CAPN15	-0.0963527	0.507865	-0.429386	-0.417412	-0.847362	0.293577	-0.150818	0.0298169	-0.165713	-0.294339
ADAM8	0.12067	0.22432	-0.0276293	-0.0387719	-0.84706	0.127902	0.526378	-0.245099	-0.801987	-0.54098
WDFY3	-0.457373	-0.0058118	0.232051	-0.523953	-0.843003	0.648739	1.27588	-0.390772	-1.76767	-0.243186
SIGLEC5	0.835237	-0.428877	-0.208486	-1.20869	-0.841976	0.559875	0.654328	0.366759	-1.24963	-1.22931
FCGR3B	-0.80048	-0.443662	-1.385	-0.271916	-0.840219	0.412642	0.314237	1.1355	0.202985	-1.05858
LGALS3BP	-0.474215	-0.223673	-0.666229	-0.454613	-0.83834	-1.11522	0.78917	0.187585	0.68649	0.802045
NOL12	0.114242	0.192584	1.20441	-1.35607	-0.838282	0.126629	0.341987	-0.460302	-0.652594	0.405202
KDELR2	1.15335	-0.293676	-1.91121	0.00896627	-0.836287	-0.0728689	-0.916036	-0.0959933	1.76833	0.121397
CFL2	-1.90038	-0.458707	-0.897955	0.735333	-0.830496	-0.766847	-1.31382	1.18381	1.58163	-0.232356
TBC1D7	0.155714	-1.00254	-0.866519	-0.606473	-0.829553	0.265938	0.0929802	-0.098118	-0.189173	0.193569
EIF2AK4	-0.206931	-0.000147949	0.666726	0.0267098	-0.828282	0.00325759	0.359278	0.205626	-0.867769	0.453217
ZDHHC18	-0.101032	0.344023	0.402549	0.0145122	-0.827643	0.0399555	0.862796	0.456857	-3.0094	-0.190661
DNMT3A	0.827455	0.0553103	-0.132258	-0.914123	-0.827619	0.194194	0.336409	-0.442263	0.525279	0.77821
BTLA	0.468014	-0.381157	-0.137532	-0.373879	-0.825206	-0.0817103	0.0683351	-0.49236	-0.198794	0.265819
ATF6B	1.01302	-0.243249	-1.9788	0.13591	-0.8247	0.0960157	-1.1527	-0.297599	-1.34755	-0.17703
CD101	0.206993	-0.200769	-0.0412859	-1.00444	-0.82345	0.561769	0.305894	-1.11236	-1.09856	0.650714
ZCCHC7	0.605512	-0.787223	0.379249	-0.115488	-0.823362	-0.0573078	0.434422	-0.0621117	-0.893848	0.800179
RELB	0.00973533	0.650459	1.86076	0.0737843	-0.821992	0.0999378	0.00161588	-0.133273	-0.506061	-0.370924
TIMP2	0.219389	0.0427248	-0.716221	-0.189381	-0.821478	0.102616	0.501085	-0.179571	-0.381133	-0.354098
ZNF197	3.31531	-0.269738	4.0833	0.364327	-0.821423	-0.442574	-0.884582	0.712609	-0.624171	0.570908
RHOB	0.00122646	0.295564	0.260089	0.0644133	-0.819019	-0.222083	0.145314	-0.880615	-0.661626	-0.219396
HELZ2	0.16851	0.51114	0.360671	-0.768357	-0.818968	0.302329	-0.159923	-0.59204	-0.195113	-0.23904
ZNF579	0.885865	-1.45792	-0.15643	-1.33563	-0.818715	-0.643528	0.942225	0.661206	-0.524727	-0.134693
CDK5	-0.791878	0.0465818	0.445139	-0.553312	-0.816005	-0.465879	-0.318516	0.705795	-0.0334485	-0.0397888
MPPE1	-0.637268	-0.26136	1.27014	0.0781494	-0.814929	-0.0679906	0.756583	0.310778	-1.81516	-0.119093
TAB3	3.68045	0.27011	-0.418434	-0.68439	-0.813551	-0.243203	-2.4892	-0.0757107	-0.03668	-0.154474
CSGALNACT1	0.749954	0.472643	1.1095	-1.166	-0.809205	-0.463006	0.598893	0.307289	-0.16454	0.533542
SEPSECS	-0.0751299	0.407104	1.01078	-0.596197	-0.808069	0.184711	-0.916034	0.394623	0.173933	-0.855215
VAT1	0.207829	-0.180077	0.090726	1.0614	-0.80505	0.0642431	0.959376	-0.242202	-1.10712	0.140189
ABTB1	-0.956232	-0.483636	2.67995	0.13954	-0.804544	0.128575	-2.65901	0.615232	-2.78734	-0.819755
FCRLA	0.875092	0.588728	-0.272414	-0.639417	-0.801516	-0.0555226	-1.54812	-0.538392	1.71461	0.881676
LAMP2	0.231589	-0.117313	0.623197	0.420453	-0.801457	0.244556	-0.313539	-0.492627	-0.0351617	-0.249609
MED7	0.0161868	0.938116	2.21552	-1.01019	-0.801244	0.238096	-0.253842	-1.19861	-1.1933	-0.60726
STYX	-1.18412	-0.377986	0.698919	0.773561	-0.799766	-0.21083	0.214489	-0.058107	-1.73134	-0.231894
ICE1	0.969382	-0.308113	0.983807	-0.0230264	-0.799575	0.0104588	-2.59698	0.0752173	-0.329955	0.00541383
TXNL4B	-0.377222	0.260412	0.0554985	-1.94102	-0.79781	-0.489907	-0.983984	0.248911	0.656165	0.24922
RNASE2	-0.0747847	-0.0003009	-1.15315	-0.823835	-0.79319	-0.102729	0.926781	0.329993	-0.653445	-0.605995
BRF1	-0.204559	0.835243	2.11461	-0.865157	-0.791618	0.0037905	-0.550786	-0.416973	-0.703887	0.364167
ANKRD54	0.0721918	0.409205	1.38806	-0.16413	-0.787083	0.621935	-5.74122	-0.142412	-2.03764	-0.353592
GNL2	1.13374	0.13014	-0.620472	0.00252095	-0.786369	-0.152456	0.211364	-0.175089	0.0349587	0.197354
PLAUR	-0.154662	-0.0618415	-0.0118186	-0.39016	-0.780315	-0.256061	0.409041	-0.378005	-1.01935	-0.216075
CDK2	-1.73413	-0.026601	-0.547787	0.234413	-0.776985	-0.310247	-1.53544	0.576796	-0.27231	-0.103352
CYBB	0.041963	-0.279916	-0.594828	-0.154135	-0.774763	-0.131181	0.669375	-0.302698	-0.745992	-0.417773
TUBGCP5	-0.232001	-0.813859	1.34923	0.576077	-0.773926	0.62881	-1.15899	0.333418	0.346937	-0.461582
MTF1	-2.04792	-0.18533	-0.388786	-0.959271	-0.773622	0.391368	1.95731	-0.015024	-1.32829	-0.108206
GEMIN8	0.975564	0.448455	0.89964	-0.758652	-0.771999	0.00855836	0.592276	-0.224471	-0.570739	1.12733
RNF6	0.446118	-0.377626	1.97679	-0.208677	-0.771003	-0.160135	-0.202264	0.143675	-0.330177	0.027069
SHARPIN	-0.60225	0.165887	-7.64473	0.10917	-0.770401	-0.201216	0.445387	0.63118	0.811317	-0.195857
PGM3	-0.833339	0.315034	0.19629	-0.0892772	-0.767205	-0.856295	-0.727456	0.546892	1.01973	0.391128
PRKCE	-0.61629	-0.0393147	-0.485917	0.854886	-0.765083	-0.459528	-0.24755	0.342835	0.397091	-0.435876
CASP8AP2	1.45527	-0.150287	2.05632	-0.19671	-0.761319	0.140079	-0.773911	-0.0822412	-1.52618	0.320261
PTP4A1	0.323863	0.1712	-0.025744	0.103247	-0.758933	-0.238488	-0.661396	0.166252	0.267226	0.243825
MCTP1	-1.93152	-0.329393	0.583676	0.606512	-0.757882	-0.0180699	-4.48688	-0.714788	1.76053	0.0791599
GTPBP8	1.34886	-0.201627	1.67775	0.106233	-0.756972	-0.211871	-1.23482	0.304859	0.0827309	0.0304006
WWP2	-0.467033	-0.145019	-0.574632	-0.228137	-0.756629	-0.249129	-0.0775555	0.203768	0.232676	-0.0507925
GCA	0.0761275	0.284158	-0.255265	-0.41961	-0.754989	0.121286	1.14241	-0.109457	-0.724699	-0.475879
HSPBAP1	-0.135483	-0.124437	0.210891	-0.42137	-0.754464	-0.0881379	0.691666	0.109702	-0.840978	0.0318833
TRAF7	-1.97375	0.488243	2.37284	-0.509817	-0.753987	-0.461573	-2.04909	-0.119393	-0.759209	0.260589
C5AR1	-0.249187	-0.179771	-0.40087	-0.334166	-0.753247	-0.0503195	0.692281	-0.903709	-0.961281	-0.100045
TRAM2	0.611351	0.354495	-1.0036	-0.0493279	-0.748698	-0.66407	-2.1542	0.467179	1.52052	0.144578
GPATCH2	3.93267	-0.565469	2.32276	-0.926928	-0.746917	-0.0145117	-2.68263	0.374841	-1.13482	0.0503413
PF4V1	-0.27535	-0.704001	-4.94466	-2.78464	-0.746358	-0.537964	-3.16718	-2.50943	1.67831	2.53936
AMPD3	-0.229391	0.513341	-0.171239	0.0521905	-0.745304	0.226391	1.05951	-0.970733	-0.680351	-0.390273
LSR	-1.89114	-0.0492701	-1.28586	0.469436	-0.74438	0.563076	-1.35478	-0.493453	0.225135	0.316381
ATG4C	-1.48126	-0.766922	0.553422	0.0423213	-0.743729	0.0435025	-0.0328389	0.250259	-0.375397	0.152143
ZNF385A	-0.102952	0.393526	1.24396	0.0901303	-0.739933	-0.225502	-0.219939	-0.0706945	-2.62073	-0.354507
PYGL	-0.770568	-0.0991402	-0.484753	0.228748	-0.738841	0.137111	0.350726	0.602318	0.251303	-0.821026
HERC5	-0.708694	0.0509023	-0.631944	-0.533493	-0.737594	-0.116493	-0.766675	0.0838746	0.381114	0.0727492
TPPP3	-1.04746	-0.149628	1.67059	0.570974	-0.735703	-0.834247	-0.178091	0.334394	-0.960998	-0.390956
KBTBD11	-0.15825	-0.0238138	0.558932	-0.414784	-0.734935	0.28977	0.481803	-0.250801	-0.85617	-0.111052
ZMYM6	-0.0809538	0.228278	1.36581	-0.342553	-0.734563	0.124774	0.370554	-0.119206	0.120534	0.470225
PHKG2	-0.373967	-0.000452087	0.262936	0.138013	-0.733005	0.170141	0.406624	-0.362001	-0.75285	0.0365209
HPS1	-0.730873	0.00355867	-1.347	0.809568	-0.732367	0.130107	-2.3818	-0.0857858	1.60241	-0.21457
CAMK4	-0.990817	0.270352	0.240772	0.468785	-0.731689	-0.228629	0.743706	0.721694	0.505034	-0.107777
CD36	-0.380823	0.216826	-0.532071	0.870002	-0.730644	-0.300782	-1.80032	-0.216765	1.93886	-0.688713
TAPT1	0.424585	0.377387	0.0549508	-0.116598	-0.730482	-0.401391	-0.569894	-0.238031	0.899535	0.607594
LRRC8B	0.06824	0.233612	-1.71607	-0.374812	-0.729932	-0.107203	-4.03465	-0.285081	2.0185	0.423342
FCHSD2	-0.317167	-0.324167	-0.559982	-0.614594	-0.729131	-0.0528048	-0.14022	0.25976	0.0330655	0.224754
MLX	-2.81427	-0.0879344	-6.21556	-0.630105	-0.729068	-0.00484391	-2.58512	-0.0415128	1.22752	-0.564704
TAF1C	9.45669	0.636197	10.1138	-0.0635883	-0.728664	0.303003	-2.10579	-0.623644	-1.49365	0.223894
CAMSAP1	-1.80574	0.142133	0.808366	-0.400383	-0.728228	0.367611	-0.292545	0.105559	0.773326	-0.871997
THADA	0.106379	-0.131251	0.238341	-0.16349	-0.726846	0.337702	0.651968	-0.186244	-1.44255	-0.481637
GRN	-0.15734	-0.346879	-0.17451	0.199511	-0.726516	-0.0385946	0.503315	-0.104122	0.169327	-0.474536
HPS5	-0.682265	-0.252333	1.06673	-1.0541	-0.725922	-0.15957	-0.545152	0.160217	-0.359695	0.760987
SERPINB1	-0.301682	0.00932826	0.119292	0.118715	-0.722801	0.239403	0.174461	0.105577	-3.6459e-05	-0.565923
TNS3	-0.65909	-0.238256	-0.0456311	-0.751949	-0.721191	-0.920851	-0.215548	-0.0378215	-0.0113609	0.114591
LDLR	0.502495	-0.348441	-0.985028	0.406844	-0.718857	-0.079209	-2.51485	0.720812	2.78664	-0.900156
PHKB	-0.299735	-0.46623	-0.102164	0.474172	-0.718402	-0.0932063	-0.00650811	-0.643465	0.145603	0.458052
CDK5RAP2	-0.140571	0.371502	-1.61523	-0.612474	-0.717945	0.139477	1.06352	0.044217	-0.587519	-0.13898
SLC26A6	-0.913836	0.0913464	2.61441	0.535834	-0.717742	-0.0804621	-0.193623	-0.432536	-2.52546	-0.288493
AKAP11	0.2515	-0.324595	0.0890457	0.106266	-0.716975	-0.139622	-0.302454	0.538291	-0.214972	0.503225
PIGB	0.587883	0.0113902	3.60425	0.509692	-0.716639	-0.445954	-2.27819	-0.697664	-0.305744	-0.0729959
HRAS	1.5286	0.531116	-2.65024	-0.323942	-0.714577	0.493323	-2.09638	-0.895348	-0.202025	0.0153456
ZNF672	0.529118	-0.173295	0.8567	-0.0587188	-0.713107	0.207448	-1.23712	-0.309205	0.319356	0.136782
FHL3	-0.654069	-0.147298	0.930185	0.176712	-0.712876	-0.309163	-0.375928	-0.492051	0.258643	-0.5894
NAA16	-0.618956	0.316615	0.853809	0.451634	-0.711352	-0.164727	0.0407584	0.0786989	-0.202456	-0.0783496
ALG12	1.01985	0.526168	-1.336	-0.502049	-0.710246	0.159667	0.0196315	-0.0887647	0.213392	0.0808175
CD79A	0.488577	0.305501	-1.55777	-0.635259	-0.709477	-0.277342	-0.455124	-0.268769	1.17072	0.805581
PEX6	1.28347	0.142351	-0.346085	-1.06105	-0.705145	-0.0965435	-4.6417	0.458977	-0.53689	0.424613
NOTCH1	-4.52444	-0.643062	-2.85717	-0.718221	-0.705043	-0.0111114	1.65774	-0.353556	0.400109	-0.401246
PIK3C2B	0.0447928	1.07433	-1.28432	0.0455701	-0.704904	-0.62268	0.113079	-0.910231	0.873804	-0.604576
IRAK1	-0.0534631	0.179352	-0.443011	-0.0435826	-0.704884	-0.0990403	-0.718816	-0.393988	0.215282	0.111571
LPCAT2	-0.103408	0.693734	-0.522155	0.058836	-0.70466	-0.611702	0.679699	-0.583635	-0.828472	-0.244499
ARHGAP5	-1.53781	-0.185314	-0.391659	0.213831	-0.704255	0.194251	-1.82773	-0.729635	1.27654	0.0310378
PRDM15	1.84476	-0.172541	0.328763	0.0491504	-0.702491	0.228319	-1.28521	-0.0242536	0.297216	0.134673
ZKSCAN8	-0.506753	-0.538389	0.599176	0.95004	-0.701767	-0.0173671	-0.847806	-0.590182	-0.473613	-0.0623672
NCF4	-0.517314	0.424848	0.0397177	-0.991757	-0.701146	0.154077	0.719064	-0.219268	-0.754171	0.0820933
TMIGD2	0.410779	-0.191405	-0.0657952	-0.141598	-0.70087	-0.0844093	0.0654798	0.41316	-0.593006	0.05315
TGFBR2	-0.478812	-0.627816	-0.205843	-0.229274	-0.700352	-0.306014	0.870457	0.159778	-0.287307	0.160095
ITGAM	0.236714	0.189936	-0.0819248	0.0758434	-0.697795	0.0971575	0.542326	-0.247262	-0.81089	-0.224075
CHD7	2.98114	0.648515	-0.523316	-0.435973	-0.697694	0.0585505	-2.16948	0.00449305	-0.499463	0.302352
FBXO21	-0.236417	0.07829	1.54425	0.382193	-0.697211	-0.235509	-0.525472	-0.427237	-0.538126	-0.418969
ARAP3	-0.64337	-0.265876	0.143509	0.0126189	-0.697185	-0.162123	0.574561	0.48336	-1.64761	-0.406841
MTA3	1.40954	0.647284	0.639503	-0.515684	-0.691968	-0.154509	0.636546	0.200552	-0.280495	0.570492
LTB4R	-0.378964	-0.134038	-0.141622	-0.342086	-0.69098	0.157121	0.868136	0.0687054	-1.1055	-0.445351
ARSB	-0.352519	0.685958	-0.677523	0.265745	-0.690747	-0.769347	-0.133652	-0.132307	-0.084886	-0.385554
GGPS1	-0.431545	-0.218563	0.457188	-0.248236	-0.685338	0.022342	0.181328	0.16187	0.506426	0.36725
TATDN2	0.48812	-0.502524	0.490413	0.0637306	-0.682328	-0.115567	-0.323435	0.113312	-0.534791	0.357269
IMPACT	-0.637234	-0.554409	0.310849	-0.404831	-0.681184	0.0356776	-0.247672	-0.247196	0.326942	0.159551
GMPR	-0.707659	-0.906109	-0.911746	2.40241	-0.680629	0.322335	-1.4069	-0.931549	1.63403	0.58277
ZBTB4	-0.323498	-0.0957486	-0.668748	-0.073587	-0.680624	0.0958669	0.399448	-0.0120188	0.386738	-0.0078617
ARFRP1	0.811918	0.162191	1.23157	0.150628	-0.677847	0.077012	-1.01979	-0.47739	0.702048	-0.204655
TKT	-0.501155	-0.246833	0.291725	-0.174054	-0.676835	-0.0208482	0.409527	0.321127	-0.239145	-0.470367
FBXO42	-0.550537	-0.148795	-1.36079	-0.199891	-0.676809	0.0488802	0.647038	-0.0707378	1.37827	-0.0238616
CHFR	-0.684625	-0.164205	-1.00321	-0.364869	-0.676054	0.147313	0.866741	0.0470176	-0.14518	-0.38412
ACSS2	-0.607401	0.576259	0.338954	-0.00488396	-0.675832	0.200982	-1.00209	-0.102169	0.457173	-0.89563
HPSE	-0.384567	-0.066754	-1.5606	-0.316671	-0.674798	0.263318	-1.68504	-1.10883	2.23009	0.126256
CSGALNACT2	0.149482	0.234409	0.411528	0.0493943	-0.674243	-0.188593	0.448328	-0.071705	-0.888669	0.235954
FURIN	-0.512608	0.405863	-1.83363	-0.0181425	-0.673028	-0.0810845	-2.1669	-0.215744	1.11374	0.0446837
ZC3H3	-0.403916	0.105725	2.18188	-0.58856	-0.672792	0.00150152	-0.703604	-0.286211	0.399349	0.309292
RNF138	-0.269969	0.0100979	-0.870284	-0.025215	-0.672498	-0.378226	0.752314	0.57104	-0.186746	0.172903
ALOX5	-0.0798141	0.234334	0.0339716	-0.0419898	-0.672403	-0.144512	0.416552	-0.260549	-0.277043	0.111682
POLE3	-0.163224	0.258934	1.45824	-0.0419714	-0.671661	-0.254384	-0.163953	0.0855613	-1.46462	-0.0274186
MROH1	-0.324473	0.338725	0.0502212	0.950213	-0.671385	0.0269579	0.0119713	0.334905	-0.0724297	-0.314458
FEM1B	-1.15687	0.158845	-1.44667	0.577521	-0.670677	-0.156395	2.73034	0.334755	-2.22208	-0.202627
UBE2Q1	-0.084507	0.0766549	2.1659	-0.243376	-0.670495	0.0635455	-0.947691	0.0520808	-0.518326	0.153904
ATP11A	0.00065036	0.448707	0.322087	-0.688439	-0.67024	-0.190949	0.314639	-0.32535	-0.899542	-0.113018
HERC3	-0.856755	-0.970187	0.597002	-1.78228	-0.668662	-0.37762	0.469752	-0.217224	-1.17365	0.538698
CD63	-0.098389	0.225841	-0.590315	-0.345808	-0.667414	0.0556776	0.23417	-0.229618	-0.262413	-0.335222
LONP2	0.836672	0.610084	0.904649	0.200986	-0.665781	0.0698945	-0.671344	0.175597	0.0429096	-0.667144
MMP25	-0.102801	0.321541	-0.793323	-0.358474	-0.665146	0.047765	0.797213	1.3726	-1.18261	-0.608977
SLC36A1	0.360214	0.211641	0.650543	-0.10876	-0.661601	-0.18199	0.73732	-1.36251	-2.15341	0.190654
PRKAR2B	-0.847555	-0.266258	-0.784173	0.248239	-0.658751	-0.736259	-1.34604	-0.628609	1.69088	0.636606
RSAD2	-0.827684	-0.0796985	-0.28528	2.04932	-0.657986	-0.860882	0.368852	-0.216625	-0.9723	-0.0840958
CDA	-1.39785	0.228658	0.176013	-0.60707	-0.657478	-0.214811	0.98181	0.468647	-1.80268	-0.48659
ALAS1	-0.0638349	-1.65699	0.765028	0.712467	-0.65534	-0.62145	-0.0457437	-0.294505	0.0471012	0.065921
ZFYVE26	0.23737	0.252925	0.753282	-1.17944	-0.65489	0.756406	-0.320401	-1.65238	0.116733	0.433547
CACUL1	-0.331545	-0.11677	0.220938	-0.2701	-0.653143	-0.0833815	-0.0440756	0.206688	-0.595479	-0.278974
NGLY1	-0.163574	-0.0829295	0.750295	0.0462467	-0.653097	0.101737	-0.231373	-0.391694	0.656626	0.353611
SIDT2	-0.244643	-0.381184	2.15894	0.485883	-0.652932	0.324018	-0.360062	-0.614083	-1.2876	-0.465484
NQO2	-0.96131	-0.409478	-0.00349769	0.0669481	-0.651839	0.929618	0.244632	-0.345251	0.921794	-0.466995
ACAT2	-0.18357	0.172848	0.528707	-0.956099	-0.65064	-0.0804966	-0.818879	-0.576545	1.21115	0.343305
PIN1	-0.671973	0.355532	0.941165	0.0189305	-0.646915	0.168129	-0.463164	-0.256139	-0.0152223	0.366581
RP9	-1.19284	0.219859	-0.296131	-0.0551852	-0.646656	0.0117853	0.778659	0.431442	0.305415	-0.109309
ANKS1A	-1.53012	-0.491104	-0.797343	-0.294661	-0.645206	0.433212	-1.70248	-0.91052	0.995293	0.156652
LYSMD3	2.9458	0.485842	0.348218	0.0270546	-0.644978	-0.706978	-0.709793	0.751915	-0.0695035	0.68351
ELF2	0.0676645	-0.226423	0.17773	-0.0501706	-0.644607	-0.42377	0.647327	-0.0228471	-0.598032	0.434373
DNAJA4	0.374933	-1.72156	1.95809	0.0393918	-0.644579	-0.522148	-0.506645	-0.779122	-0.18276	0.483825
HLA-DPA1	0.338053	-0.118668	0.709067	0.0952012	-0.644481	-0.387784	-0.585924	0.0140574	0.424048	0.322416
ABLIM1	0.49038	0.389435	-0.407964	-0.192468	-0.64363	-0.0269871	0.337356	-0.196143	0.575127	0.330255
IMPA2	-0.364837	-0.0428398	-0.0436359	-0.994015	-0.642893	-0.0873613	0.372232	0.0756934	-1.07313	-0.677832
ITGB1BP1	-1.77528	0.451522	0.352469	0.197559	-0.638566	-0.142079	-1.04668	-0.395719	0.707884	0.105502
DENND3	-0.835072	0.049713	-1.12675	-1.00113	-0.637108	0.0473961	-1.11334	0.217	1.316	-0.1914
ADAM9	-0.900415	-0.00155058	-0.678709	-0.483084	-0.636655	0.0709189	-1.8845	0.195531	1.35768	0.395656
ITFG2	-0.352032	-0.20395	1.52771	0.637375	-0.636528	-0.141083	-0.156835	-0.481775	-0.581487	0.325372
CPNE2	-0.404318	0.401389	0.591411	0.781341	-0.636445	-0.296168	0.141142	-0.201826	-0.171031	-0.567379
PILRA	-0.40933	-0.499771	-0.333297	-1.2641	-0.636444	0.204725	-0.0247035	-0.550678	-1.31954	-0.836011
KMT2E	1.15549	-0.186413	0.348887	-0.27525	-0.635791	-0.0418477	-0.702782	0.0210185	-0.169255	0.285628
ANKRD13D	-1.43332	-0.170008	-0.865114	-0.0235941	-0.635634	-0.131836	1.02325	-0.145788	-1.64791	0.032586
YBX1	0.0558747	-0.112018	1.57124	0.181537	-0.63498	-0.0373058	0.0221581	-0.0158602	-0.280557	0.107955
ATG7	-0.333439	0.0713222	-0.117682	-0.193167	-0.631992	0.328297	0.474164	-0.0304547	-0.22772	-0.574244
APBB1	-0.723561	-0.0870012	0.731668	0.660645	-0.630563	0.149414	0.779848	0.265294	-0.747675	0.165334
HIP1R	0.118112	0.63478	-0.569317	-0.445443	-0.628501	-0.377279	0.266176	-0.165864	0.591058	0.524167
EPM2AIP1	-0.165712	-0.390862	0.214688	0.18234	-0.628081	-0.456964	-0.163159	-0.0311755	0.0183525	0.160382
NFAM1	0.154318	0.223361	-0.0553721	-0.536222	-0.627963	0.0614592	0.490805	-0.218245	-1.1388	-0.552423
MALT1	-0.458257	0.129816	0.490419	0.622122	-0.627269	-0.00211353	0.29803	-0.767987	-0.285412	-0.0108347
CFD	-1.55478	-0.136428	-1.61915	0.129142	-0.626252	-0.689886	0.35751	0.393329	-1.38045	-0.2705
DPH2	-0.781869	1.08038	1.05115	0.417742	-0.624608	0.145904	0.489679	-0.31923	-0.496716	-0.345925
PAK1	-0.269295	0.310706	0.595488	-0.597798	-0.623965	0.204755	0.334366	-0.0938573	-0.847252	-0.0609045
WDR47	-0.998034	-0.429359	-0.0649544	-1.28713	-0.62384	0.200185	-0.940666	-0.0694432	1.69865	0.0328557
C5orf22	0.185872	-0.129226	0.245084	-0.0765584	-0.622602	-0.173154	0.214085	-0.804602	-0.18564	0.786693
PLBD1	-0.315944	-0.101804	-0.795641	-0.227917	-0.622341	0.152992	0.392697	0.0250997	-1.0003	-0.605494
FOXO1	0.215759	-0.0650574	-0.126509	-0.302372	-0.621781	-0.345114	0.32576	0.339343	0.428468	0.106277
PAX5	0.442841	0.427883	-1.38296	-0.388433	-0.621441	-0.914283	-0.502943	-0.144656	1.16096	1.04801
MGAT5	0.176911	-0.0337141	0.509204	0.0384455	-0.620674	-0.25058	-1.18941	0.201583	0.848979	0.426354
NMD3	0.461164	0.666207	0.520492	0.226247	-0.620343	-0.261538	-0.204306	0.411725	0.455848	0.105758
C12orf4	-0.532279	0.175597	-0.539616	-0.149611	-0.619907	0.160917	-0.173786	-0.820518	0.76853	0.518299
ZFC3H1	0.904252	0.15976	0.00225972	-0.162168	-0.619805	-0.19081	0.0844031	0.312581	-0.195573	-0.106696
DNMBP	0.429825	-0.801995	-1.45753	-0.353234	-0.619105	-0.100125	-0.181626	-0.629357	0.907665	0.452259
PLSCR1	0.460641	0.700666	0.0745064	0.141033	-0.61793	-0.519112	0.598082	-0.0803241	-0.417671	-0.223205
RNASEH1	-0.302516	0.309883	1.38699	-0.241414	-0.617446	-0.192053	-0.794629	-0.0156836	-1.07902	0.623443
ACACA	-0.222723	0.324929	-0.282656	-0.265638	-0.616584	-0.713318	-0.780946	0.0370739	1.03198	0.696799
APOL1	0.273033	-0.188561	0.46735	-0.893904	-0.61653	-0.0882872	0.0480775	-0.149169	1.34695	0.721125
GTF3C3	2.79747	-0.810947	0.0727462	0.762554	-0.616078	-0.384511	0.81083	0.348422	-0.0558463	0.264112
TMEM263	-0.127137	0.437694	-1.97973	-0.34055	-0.615258	-0.758941	-0.741795	-0.114038	1.29041	0.421147
DNAJC5	0.0966382	0.255569	0.067864	-0.480274	-0.613378	0.212387	0.153378	-0.254896	-0.133101	-0.209574
SMG6	-0.552187	0.573877	0.743194	-0.871548	-0.613371	0.593568	-0.259145	-0.51891	-0.606924	0.482791
VAV3	-0.574766	-0.783806	-0.87523	0.168811	-0.612102	0.122968	-0.705496	-0.309432	1.08967	0.0471316
AACS	-0.546153	-1.69602	-1.00098	0.393116	-0.610176	-0.466867	-0.426533	-0.00530376	0.873987	-0.182014
HMGCS1	-0.330551	0.152419	0.0404673	0.30255	-0.609993	-0.296912	-1.28221	0.492302	0.628843	-0.171579
LLGL2	0.763419	0.0640594	-4.9175	0.00409852	-0.60578	0.514371	-2.97703	0.106711	-1.6613	0.0103526
CD79B	0.731389	-0.0862157	-1.25814	-0.765882	-0.604837	-0.281119	0.016266	-0.105144	0.835136	0.879603
SATB1	0.270379	0.252549	0.102979	0.040364	-0.603792	-0.269807	0.854307	0.250962	-0.29444	0.170312
SERPING1	0.263075	-0.789486	-0.451851	0.308795	-0.603599	-0.672376	-1.27566	-0.149761	0.0656007	-0.143828
TBL1X	0.431571	0.0831089	0.883945	-0.0627373	-0.602421	0.0856361	-0.239104	0.0104809	-0.486325	0.238141
NFE2	0.164193	-0.444218	0.576514	1.25078	-0.600942	-0.327336	0.412622	0.110928	-0.944754	-0.200073
OSCAR	0.302354	0.533778	0.0296985	-0.151083	-0.600923	0.333149	0.762676	-0.787942	-1.0763	-0.697386
CES1	-1.88537	-2.05728	-0.124854	-0.474373	-0.600349	0.0799002	-0.322435	0.456784	-2.19599	-0.892656
SIL1	0.439523	-1.52444	0.319758	0.179571	-0.599979	0.382401	-1.83034	0.176657	1.18646	-0.0701498
FPR2	0.405124	-0.90694	-1.21629	-0.255609	-0.599814	1.12043	1.03658	-0.855656	-1.89952	-0.50073
RREB1	1.46345	-0.24762	0.519173	0.0493026	-0.597771	0.141368	0.00940349	-0.560631	-1.06199	-0.0324144
PHKA2	-0.139928	0.151242	-0.457607	-0.732333	-0.597286	0.138732	0.057914	-0.0473243	0.0456855	-0.0573814
SNX10	-0.803013	-0.216618	-0.940473	0.34618	-0.596843	-0.0541397	-0.156138	0.0319663	-1.46246	-0.486995
DPP8	-0.344417	-0.0338942	0.330784	-0.405496	-0.595818	0.158584	0.17271	0.341199	-0.544835	0.00187319
GEMIN4	0.704783	-1.07144	0.382794	-0.0288267	-0.595221	0.501423	-0.0272378	-0.124398	0.121559	0.0790187
GPCPD1	-0.536374	0.211908	-0.618906	-0.0618205	-0.595164	-0.154875	-0.432758	0.0265748	-0.0766598	0.0230409
TMEM175	-0.0381234	0.240273	-0.0312771	-0.352368	-0.59513	0.327934	-0.307968	0.10945	0.352591	0.242203
CAMKK2	1.0918	-0.028433	0.578509	0.205788	-0.595004	-0.051729	-1.75154	-0.0977044	-2.79881	-0.416682
ATP8A1	0.0449925	0.336683	-0.723252	-0.369716	-0.594281	-0.0796204	-0.381567	-0.795683	0.681332	0.22202
TFDP1	0.153176	-0.226205	1.35746	1.41553	-0.593946	0.0848247	-0.0818151	0.0585657	-0.608897	0.224312
PLXNC1	-0.0964063	-0.0541135	-0.168438	-0.0826504	-0.592831	-0.145416	0.655969	0.205859	-1.41714	-0.714304
KIFAP3	-2.22516	-1.29666	-0.873871	-0.125967	-0.592261	0.106832	-2.07228	0.233917	-1.65616	0.903806
FCGR3A	-0.351656	-0.732005	-0.0378365	-0.489633	-0.592081	0.501314	0.372434	-0.0129705	-0.633697	-0.306281
STXBP5	-0.634653	0.225079	-0.875038	0.930942	-0.589173	0.289815	-0.79137	0.126665	0.921766	-0.14713
RNF14	0.0589891	-0.132057	0.771516	-0.13051	-0.586701	0.323962	-0.240339	-0.110375	0.419954	0.0666756
CYBA	0.375115	0.0927109	-0.961242	0.0709881	-0.586673	0.0504006	0.307689	0.0914424	-0.463702	-0.112939
DVL2	-0.509746	0.0779798	0.192193	-0.95997	-0.586106	-0.2682	0.164983	0.258964	-0.182121	0.488833
SEMA4A	0.0181511	-0.636794	0.298873	0.0282697	-0.585523	0.308885	0.603409	-0.124621	-1.56496	-0.255784
PPFIBP2	-0.352257	-0.34342	-0.985766	-0.514316	-0.585453	0.551323	0.825848	-0.086604	-1.40963	0.471466
KPNA3	-0.225234	0.313673	0.20522	-0.799944	-0.58469	0.270314	-0.830186	-0.240942	0.363718	0.0949099
NT5E	-0.116577	0.12218	-1.08887	0.352818	-0.58425	-0.487968	-0.502999	-0.0856223	0.109629	0.321443
RPP14	0.648816	0.123986	1.66365	0.135169	-0.584116	0.358097	-0.477358	-0.00604078	-0.989461	0.051789
ANPEP	-0.243421	0.297954	-0.0850644	-0.731081	-0.583695	-0.309969	0.233257	0.307803	-0.671513	-0.638202
FOXP1	0.152824	-0.151608	-0.11814	-0.100374	-0.578722	-0.0895693	0.60851	0.0496936	0.208695	0.502243
TRAF5	0.320096	-0.00598676	-0.294994	-1.14843	-0.578506	0.395509	-0.110983	0.058353	0.628081	-0.298189
ZC3H6	0.564519	-0.533588	-0.279209	-0.379972	-0.578405	0.0937034	0.338748	0.21755	-0.3143	0.135444
TIAM1	-0.105169	-0.214365	0.558452	0.197123	-0.578024	0.0867392	0.424824	-0.234048	-1.38534	0.0913183
LGALS2	-1.31964	0.164434	2.81515	0.683301	-0.577769	-0.64989	-2.26088	0.378283	-0.820713	-0.337583
CHST12	-0.0298399	0.407615	-0.298247	-1.56536	-0.577723	0.450691	-3.11668	-1.02802	0.828132	0.118414
ZBTB34	-0.643408	0.355174	-0.702032	-0.552458	-0.577668	-0.74031	0.750869	0.408361	-0.170852	0.102418
SIPA1L3	0.479711	0.245614	-1.38116	-0.667585	-0.577353	-0.378573	-0.384456	-0.638132	0.863168	0.66961
FBRS	0.844523	0.37332	0.676833	-0.185048	-0.573915	0.0560609	0.795001	0.148582	-0.637349	-0.107182
DAGLB	0.548463	0.752524	-0.399769	-0.235058	-0.573909	-0.47171	-0.0493977	-0.430483	-0.0191156	-0.48373
TDP2	-0.336817	0.134145	0.15746	-0.941854	-0.573643	-0.140815	0.260586	0.0247443	0.40085	-0.217769
MBTD1	1.27987	0.881413	0.926561	0.101777	-0.573466	0.062066	-1.26842	0.278949	-0.127365	0.539118
UBE3B	-0.777827	0.477747	-0.883788	-0.416719	-0.571085	-0.220924	-2.87776	0.119509	1.18216	-0.339292
SCYL3	0.121551	-0.69665	0.885564	-0.16597	-0.570623	-0.525262	-0.766161	1.15839	0.202773	0.0885474
NFAT5	-0.448841	0.397475	0.566402	-0.581451	-0.569902	0.219056	-1.37567	-0.763486	1.6636	0.0789106
XAF1	0.416321	0.472993	-1.30618	-0.541168	-0.569805	0.0521665	-0.760279	-0.210242	-1.21299	-0.0658431
ITPR2	0.511767	-0.727979	-1.22262	0.256826	-0.568177	-0.0698029	-1.05046	0.0790612	0.696981	0.648053
CALCOCO2	3.10957	-0.27823	-0.524018	0.221698	-0.567364	-0.30615	-0.215007	0.139521	-0.584089	0.14143
MADD	-0.822596	0.00807032	-1.00168	0.0532886	-0.567274	0.320338	-1.84218	-0.182282	1.50287	0.122287
HVCN1	-0.33307	-0.134619	-0.147492	-0.997475	-0.56688	-0.176575	0.119332	-0.580442	-0.250249	0.312502
TAF5L	-1.10601	0.854355	-0.574934	-0.935864	-0.565861	0.098855	-1.36966	-0.44541	-1.63472	-0.211908
MNDA	-0.706102	-0.672518	0.362853	-0.252472	-0.565182	-0.028278	0.788948	-0.250311	-0.891391	-0.802525
NOL4L	1.15501	0.581327	1.48594	-0.0891047	-0.565162	-0.144276	0.892214	-0.274473	-0.786144	0.199179
SETD7	-0.479604	-0.0108385	0.921859	0.356081	-0.564506	-0.118484	-0.705319	-0.24593	-0.708805	0.0700559
PTEN	-0.955929	0.000577333	0.124302	0.1922	-0.564404	-0.0715466	-0.37953	0.329667	0.755025	-0.138321
PAN2	-0.218564	-0.117786	0.775678	1.13525	-0.564087	-0.33141	0.0461109	-0.282271	-0.412511	0.0553247
TRNAU1AP	-0.469839	0.38376	1.44777	0.1338	-0.563769	0.274268	0.0257917	-0.358418	-0.0322389	-0.225192
TREM1	-0.199365	-0.540699	0.269304	-0.217215	-0.563011	-0.00109629	0.807663	0.856318	-3.26339	-0.462054
WDFY4	0.156437	-0.0498949	0.0685279	-0.165282	-0.561488	0.0184403	0.321219	-0.491893	0.0256975	0.76109
UBA5	-0.746872	0.0769996	-0.312962	0.0510806	-0.560692	-0.276359	0.00310591	-0.0627487	0.911486	-0.011544
MAFG	-0.261326	-0.0597469	1.17731	-0.748956	-0.559478	0.523991	0.606373	-0.192476	-1.04388	-0.385199
NUB1	-0.192264	0.0218058	0.667921	-0.0977243	-0.558487	-0.460624	-0.265461	0.0487944	0.246033	0.188135
IL7R	0.674639	-0.30894	0.577616	0.131232	-0.55842	0.0208843	0.173407	-0.0985969	-1.16119	-0.0783222
NCF1	-0.610469	0.109126	-0.864896	-0.498834	-0.557181	-0.39406	0.487583	0.246576	-0.155663	-0.544862
GSAP	-0.619972	0.137627	-2.39682	-0.667098	-0.557133	0.0164302	-3.17691	-0.64055	1.52318	0.593676
WDR7	-0.312256	-0.0965651	-4.26563	-1.66455	-0.556541	-0.18281	-0.583769	0.193118	1.07621	-0.504125
KIF1C	-2.41433	-0.232829	2.06322	0.366963	-0.556286	0.210422	0.719544	0.0766429	-4.08861	-0.327425
RNF146	-3.31411	0.423179	1.14021	-0.926052	-0.555667	-0.2763	-0.300971	-0.732558	-0.720602	-0.773848
MTHFR	-0.193943	0.139868	-0.691524	0.500184	-0.554488	0.241735	-0.894636	-0.49092	1.15534	-0.267729
PRKCI	-1.05276	0.963128	0.888653	-0.614144	-0.553098	0.513078	-0.0527148	-1.2816	-0.338915	-0.59969
POLR2D	-0.0420588	0.275376	1.53075	0.917594	-0.552575	-0.308128	0.422262	0.0338976	-1.69908	-0.0301337
AK5	-0.589982	-0.283516	-0.335554	0.157197	-0.552103	-0.000577823	1.61442	0.530518	-0.403719	-0.14548
POGK	-1.95104	-0.212421	-0.751982	-0.00655223	-0.549073	0.329228	1.17184	-0.576541	0.514259	0.154626
NFIX	-0.584463	-0.849447	3.60525	0.743394	-0.548728	0.843094	-0.615508	-0.265174	-0.362805	0.406525
CAAP1	0.963456	-0.263424	-0.777769	0.210075	-0.547821	0.0536855	0.190372	-0.146145	-0.209065	0.489793
DHX40	0.101078	0.0986713	0.877604	0.0440192	-0.54752	-0.338051	0.157685	0.096029	-0.3567	0.613901
TSC2	1.48047	-0.0728805	0.195056	-1.62966	-0.546016	-0.0873776	-0.829963	0.104797	-0.408793	-0.489459
TRAFD1	-0.756756	-0.450346	-0.688437	-0.121046	-0.545769	0.285837	-0.681684	0.0495287	1.18478	-0.25224
MAPK8	-0.655161	-0.0749107	-0.0809211	-0.395307	-0.545139	-0.143551	0.279044	-0.289836	0.370144	0.390668
B2M	0.25917	-0.19501	-0.963091	0.063528	-0.544437	-0.150212	-0.455106	0.076755	1.0309	0.155144
NCOA3	-0.628391	0.0270174	0.529564	-0.499301	-0.543849	-0.19194	0.24439	-0.099001	-0.0372245	0.33244
OFD1	1.03555	0.0372258	0.451737	0.151708	-0.543532	-0.0298639	0.161382	0.0694669	-0.362107	0.0494131
HBP1	0.608041	0.1388	-0.232454	0.323416	-0.542443	-0.599928	-0.253341	0.313782	-0.44931	0.127212
IREB2	-1.55262	0.321554	1.12562	-0.331025	-0.542432	0.141975	-0.668962	0.150272	-0.189302	-0.221336
ITPR1	0.0439493	-0.0681136	-1.14006	-0.160613	-0.542392	0.0798547	-1.25797	0.115178	1.32192	0.345531
LYST	-0.228491	0.156212	0.526235	0.338055	-0.541953	0.0422828	0.0800826	-0.18316	-0.345875	-0.113454
JARID2	-0.578237	0.220996	-0.779706	0.0328165	-0.541775	-0.245482	-0.608577	-0.269458	-0.356222	0.381408
MSRA	-0.132228	0.118451	-0.791559	-0.230164	-0.540593	-0.158357	0.295284	-0.277533	0.45056	0.0537792
SLC25A30	-0.80929	-1.82819	2.31263	0.772427	-0.539156	-0.461668	-0.775651	0.417966	-0.331798	0.361154
ZFYVE27	0.0425513	0.137058	0.291264	-0.235381	-0.537909	-0.0100792	-1.62476	0.177738	1.15403	-0.178708
POFUT2	-0.478099	0.876921	0.852437	-0.458812	-0.537351	-0.00827513	-0.980559	0.199999	-0.45791	-0.19944
ENOSF1	0.187503	-0.43996	0.244731	0.289966	-0.537235	0.5059	-0.460222	-0.252268	0.600315	-0.440533
TBC1D8	-0.441704	0.089311	0.742502	-0.348567	-0.536614	0.307543	1.18677	-0.394015	-2.08378	-0.489884
MAP2K3	0.0908495	-0.122705	-0.299656	0.561742	-0.535119	0.271498	-0.235336	-0.0327056	0.465076	-0.0663214
TKFC	-0.42046	-0.930848	-0.0705328	0.565618	-0.534538	0.195744	-0.195186	0.147581	0.374139	0.316621
MIIP	0.689872	0.20842	1.24373	0.573487	-0.533995	0.0821863	0.687969	-0.168642	-0.315653	0.0704511
SZT2	0.636723	0.408806	0.280101	-0.501944	-0.533387	0.0707353	0.434678	-0.375739	-0.291169	-0.0104124
MAST3	-0.269635	-0.272535	0.00892466	-0.33209	-0.533053	0.325664	0.444437	0.180259	-0.730615	-0.306586
GOLT1B	0.0583651	-0.283233	0.175941	-0.118833	-0.532572	-0.107119	-1.03642	-0.0986652	1.18789	0.0415856
GNA15	-0.292889	0.151277	0.172819	-0.0859168	-0.532148	-0.216916	0.507158	-0.225754	-1.45822	-0.0302693
TECPR2	-0.309257	0.322745	0.255869	-0.0576816	-0.531165	-0.537156	0.487317	0.664237	0.0842388	-0.0627777
RAB31	0.182755	0.0741718	-0.12765	-0.505316	-0.529997	0.015527	0.549743	0.100299	-0.301315	0.0431332
PRKAB2	-0.583548	0.181551	0.281229	0.107922	-0.527565	0.00544655	-1.63385	-0.0392638	1.20324	0.368425
GAS2L1	-0.747144	-0.464151	-0.946599	-0.206699	-0.527541	-0.566138	-2.74665	-0.248235	1.43134	0.937675
IGLL5	-0.437878	-0.323925	1.97741	-0.138214	-0.527352	0.23845	-1.79415	-0.795044	0.766765	0.936843
SMG5	0.0737801	0.965649	0.545724	-0.166412	-0.526921	-0.19889	-0.160084	-0.359241	-0.419156	-0.0293181
QSOX1	0.149664	0.139534	-0.00870514	-0.703643	-0.526781	0.00966658	0.189888	-0.414082	-0.37819	0.0843304
WDR4	0.134936	-0.355696	0.334126	0.218791	-0.52581	-0.0473365	0.297327	-0.737482	-0.304914	0.106894
FCN1	0.0542693	-0.160954	-1.2952	-0.472549	-0.525415	-0.148198	0.473562	0.0357701	-0.557305	-0.238231
SLC15A4	0.0937627	0.273134	-0.33162	-0.531615	-0.525137	0.382095	0.559467	-0.809067	-0.654732	-0.166197
CARD9	-0.495907	-0.318438	-0.0237812	0.00411596	-0.524216	0.042965	-0.323881	-0.32304	0.0239391	-0.207091
KCTD5	-0.167471	-0.179722	-1.07755	-0.228735	-0.522126	-0.128593	0.368217	-0.851963	-1.88849	0.169166
NCOR2	0.258566	0.0364508	-0.0838472	0.28913	-0.521785	0.0600174	-0.541475	-0.197154	-1.17582	0.0320053
TBC1D1	-0.1379	-0.29316	-0.0480752	0.104607	-0.520419	-0.30266	0.375101	0.0315482	-0.231692	0.572002
TLR1	-0.0625258	-0.14752	0.712053	0.0362612	-0.51978	-0.813306	0.0161077	0.134884	-1.19101	0.0274836
JMJD1C	0.739556	0.126171	0.374705	-0.385913	-0.519705	-0.191736	-0.058206	0.515043	-0.381071	0.23171
ALOX5AP	-0.45072	0.0615881	-0.360799	-0.653383	-0.518943	0.194988	0.865223	0.391763	-0.956669	-0.550935
PRKAG2	-1.12575	0.0864479	-0.257258	-0.572988	-0.517353	0.0739117	-0.779674	-0.601829	0.593904	-0.371715
ZFPM1	-1.27283	-0.867744	0.522705	0.0416791	-0.516088	0.577201	-3.78903	-0.51015	1.71496	0.361466
DPH5	-0.936423	0.235538	-0.119717	-0.460992	-0.515268	0.124168	0.263811	0.329588	0.765053	0.134364
CD40	-0.502669	-0.0777375	-1.37581	-0.706849	-0.515121	-0.679831	-1.60971	0.0196603	1.47482	0.73251
DHPS	-0.387019	-0.0949211	0.720778	-0.658616	-0.514236	0.298308	-0.230976	0.173139	-0.0833434	-0.101077
CMPK2	-0.313678	-0.236517	-0.319435	0.100674	-0.510442	-1.07236	0.296936	0.465013	0.0651951	-0.323338
IGF2BP2	-0.725136	0.0783152	0.475683	1.1006	-0.510079	-0.0605504	-1.15958	-0.903932	0.700484	-0.417064
CPD	0.108743	0.308202	1.63729	-0.00578428	-0.509605	-0.241629	-1.27798	0.805646	-0.392594	-0.312709
PLD3	-0.595418	-0.148152	0.0155561	0.0515611	-0.509556	0.079856	-0.243428	-0.457771	-0.320946	-0.132883
TAF10	-0.725536	-0.0837716	0.402575	0.259223	-0.508269	0.0516517	-0.0221458	-0.0088128	-0.356118	-0.131964
FBXO6	-0.352537	-0.140016	0.74919	-0.676815	-0.506647	0.303041	-0.247486	-0.53816	-0.126759	0.133626
CAMK1	-0.971979	0.227109	-1.01679	0.489049	-0.506165	-0.0304376	-2.05075	-0.248329	0.889025	-0.16017
AK1	-0.751233	0.801125	-0.614758	0.808485	-0.505467	0.38649	-2.09529	-0.934106	1.58803	-0.512759
OAS1	-1.23753	-1.3704	-0.0415907	-0.348345	-0.505343	0.0176579	0.000218247	-0.539552	-0.406983	-0.0281549
KLF12	-0.11397	0.384055	-1.26548	0.313234	-0.504609	-0.0842326	0.0458366	-0.12566	0.639518	-0.190662
FIZ1	0.924365	0.0233991	0.603086	-0.369875	-0.503516	0.647197	0.280542	-0.1847	-0.589105	-0.256189
HINT3	-0.175204	-1.48843	0.3641	0.425148	-0.50305	-0.488556	-0.026469	0.62897	0.131685	0.591851
TGS1	-1.03509	-0.41069	0.907855	0.392962	-0.502745	0.276871	-0.113022	-0.351682	0.468339	0.0214543
USP40	0.273564	0.0314712	1.75386	-0.167079	-0.501991	-0.176623	-3.3812	0.171275	-1.29227	0.28623
ITM2B	0.116587	-0.0680954	-0.577615	0.203509	-0.501205	-0.270175	0.314768	0.0281278	0.360934	0.123715
NME1	-0.00278953	-0.700205	0.739622	0.677304	-0.501032	-0.0969394	-0.176957	-0.137504	0.216273	0.436419
SUPT20H	0.465911	0.312694	1.05255	0.0285574	-0.499292	0.106305	-0.636052	-0.837419	-0.872201	0.273525
HEATR6	-0.20062	-0.293696	-1.7143	-0.344354	-0.499124	-0.0554923	0.802914	0.189018	-0.318246	-0.21865
NADSYN1	-0.558965	0.1207	-0.134776	-0.10116	-0.498398	0.191363	-0.129022	-0.0329778	0.334593	-1.09729
NDEL1	-0.579748	-0.123908	-0.869857	0.512228	-0.497625	-0.517248	1.07101	0.258146	0.10552	-0.200537
LGALS3	0.341299	-0.00375115	-0.50829	0.399112	-0.497347	-0.0794656	0.243555	0.0722931	-0.788388	-0.398241
DUSP12	-0.0635736	0.208922	0.156836	1.0957	-0.497289	-0.241142	-0.0663251	0.371299	0.21017	-0.501923
MAN2C1	-0.557208	-0.13938	-0.258355	-0.450676	-0.497103	0.146914	-1.04696	-0.035977	0.764845	0.118596
TMEM104	-0.157553	0.302093	-1.30171	0.164515	-0.49674	-0.208827	-1.4285	-0.0455343	1.43955	0.13459
UBL5	-0.58439	0.0752322	1.26914	-0.00670861	-0.496399	0.00298453	-0.30996	-0.00907163	-0.319259	-0.0981645
WDR92	-0.119389	0.233562	0.814764	0.251658	-0.495235	-0.556191	-0.106084	-0.459083	0.161543	0.283904
CERS5	1.03595	-0.430762	-0.278651	-0.12821	-0.4952	-0.233895	-2.4396	0.493489	1.07855	0.147416
RBP7	-0.996499	-0.11976	-1.01205	0.0265411	-0.494798	-0.251913	0.391487	0.29163	-0.281661	-0.398369
ATXN1L	0.0452269	0.246734	0.601192	0.181504	-0.494509	0.103443	0.185362	-0.171678	-0.92527	0.146291
ZFP36	-0.348788	-0.211288	-1.22476	-0.159051	-0.494239	-0.52391	0.477324	0.631263	-1.36547	-0.225744
MEF2C	-0.258499	0.136351	-0.00920144	-0.57123	-0.493374	-0.371907	-0.811518	-0.384056	0.841335	0.712922
SH3TC1	0.0637655	0.0823042	0.731761	-0.332074	-0.492355	-0.200369	-0.434109	-0.233722	-0.493427	-0.224624
DNASE1L1	0.00756956	-0.123718	-0.308766	-0.101923	-0.492147	-0.0630603	-0.389674	0.522298	0.250746	-1.06218
CD93	-0.0299634	-0.199229	-0.193493	-0.310643	-0.491495	0.202595	0.637292	-0.357399	-0.724038	-0.31654
PIK3R5	-0.339325	0.0842325	0.261643	-0.0853355	-0.490742	0.216962	0.454384	-0.214899	-1.44782	-0.295069
RARA	-0.270988	0.243019	-0.276166	-0.716718	-0.490023	-0.0594109	0.218208	-0.075733	-2.70163	-0.0405699
PKN2	-0.73491	-0.530193	0.684795	-0.494926	-0.489287	0.223634	-0.147964	0.0663077	-0.221511	0.161273
TDRD7	-0.687122	0.651815	-0.556329	-0.720634	-0.488433	-0.982069	0.05323	-0.103072	0.16449	-0.231619
DIP2B	-0.145733	-0.026813	0.14089	-0.00510731	-0.488371	-0.200934	0.754604	0.497531	-0.80053	0.418213
ITPRIP	0.270636	0.171326	0.059636	0.187572	-0.48837	-0.364626	0.312337	0.406112	-0.363799	0.111655
ZFYVE16	-0.565164	0.466286	0.329424	-0.909779	-0.488337	-0.27486	0.779383	-0.584276	-0.946328	0.516249
RGL2	-0.652856	-0.529716	0.785265	-0.685407	-0.486908	0.113557	-0.361723	0.414672	-0.093098	0.14275
C1orf131	0.981489	0.069555	1.20596	0.0195248	-0.486902	0.131888	0.168345	-0.828036	0.161313	0.582823
TDRD3	-0.16517	0.0147993	0.219226	0.625004	-0.486444	-0.300004	-0.714495	0.252731	-0.623101	-0.108647
FNDC3B	1.44037	-1.19119	0.335072	-0.614282	-0.485966	0.304607	-0.521976	0.276617	-1.01494	0.054053
SLC12A2	-0.814826	0.175315	-0.862114	0.0989158	-0.485507	0.18715	0.570797	-0.312762	0.751212	-0.0249194
TNFAIP2	-0.457409	0.262025	0.284683	-0.371796	-0.485224	-0.367849	0.0376239	-0.00972037	-0.558283	-1.11365
ASB6	-0.928529	-1.27081	-0.13544	-0.394379	-0.485105	0.152629	0.710717	-0.293331	-0.192596	0.709424
KIAA1143	-1.21019	-0.863041	0.551213	0.571293	-0.484972	-0.515526	0.0523073	0.544929	0.568715	0.146946
TSC22D2	-0.390259	-0.0378251	0.903906	0.418163	-0.48488	-0.290854	-0.149241	0.143005	0.330886	-0.00222738
RNF214	-0.302124	0.005011	0.0284544	-0.509607	-0.48484	-0.441203	0.00365455	0.574807	0.192647	0.256775
MGST1	0.0734513	0.345283	0.372711	1.02715	-0.484044	-0.480653	0.0658029	-1.06714	-1.17202	-0.523356
OAS3	-0.271883	-0.196639	-0.539947	0.324392	-0.483864	0.123077	0.455432	-0.879011	-0.395089	-0.0207794
LRRC41	-0.212368	0.029086	0.904276	0.384255	-0.483379	0.18141	-0.467147	-0.179672	0.196121	0.151791
AMT	-0.876634	0.296329	-0.827953	0.324324	-0.483335	-0.251375	0.184876	-0.0931796	0.513295	0.213543
BCL6	-1.99928	0.0902113	0.655347	0.294757	-0.482757	-0.104609	1.01678	0.773793	-1.8629	0.00512264
FES	-0.672127	-0.316299	-0.259435	-0.160299	-0.482484	0.532757	0.229705	-0.649797	-0.163719	0.0617853
HLA-DOB	0.200301	0.0373538	-0.7147	-0.387958	-0.482278	-0.750271	-1.09214	-0.442402	0.866217	0.817401
ADH5	-0.235081	-0.459307	-6.42332	-0.508115	-0.481967	-0.287069	-0.342246	0.242406	0.606381	0.291467
IRF8	0.141195	0.580186	-0.441134	-0.7423	-0.48148	-0.596113	-0.443493	-0.0889489	0.473485	0.51308
ZNF14	0.467231	0.342939	-0.00493531	0.920417	-0.48135	-0.602271	0.2933	0.244383	-0.239817	0.453498
CD37	-0.14103	-0.072157	-0.245497	-0.277917	-0.48116	-0.10512	-0.133855	-0.0921134	0.552301	0.24472
GSTM2	-1.0791	0.42009	0.317042	-0.123736	-0.481147	-0.546932	-0.222848	0.376317	0.083265	0.142742
ADCY7	0.470877	0.0477813	0.335332	-0.0799628	-0.479424	0.250479	0.0550214	-0.224537	-0.54451	-0.443603
RAB24	-0.5837	-0.046322	0.647384	-0.520574	-0.478534	-0.12127	0.0570616	0.302176	-0.261618	-0.452275
BAG3	-0.364688	0.314554	0.394732	0.682506	-0.478232	-0.523754	1.00769	-0.88138	-1.28737	0.175581
DMXL1	-0.0202448	0.169227	-0.1024	-0.883451	-0.478036	-0.568198	-0.357272	0.281005	0.258987	0.213666
USP42	1.81858	0.599231	-0.41248	-0.296166	-0.476998	-0.0541675	-2.4896	0.268386	0.548181	0.196227
MTMR10	-0.524902	0.475574	-0.173152	-0.644071	-0.475452	-0.169769	0.340443	-0.636579	0.158776	0.25959
AREL1	-0.0929131	-0.0597834	-0.029896	0.165374	-0.474651	-0.0242486	0.167023	-0.232681	-0.47821	-0.232816
ALCAM	-0.333432	-1.25044	0.812821	0.754756	-0.474214	-0.408919	-1.53907	-0.929597	1.20384	1.09542
USP22	0.302895	0.284218	1.08979	0.244098	-0.474094	-0.246896	-0.424468	-0.221305	-0.935821	0.157684
CAMK1D	-0.495091	0.5828	-0.0567017	-0.449588	-0.472763	-0.294808	0.235732	-0.0144517	0.152247	0.369172
TXNDC12	0.141732	-0.285122	-0.0421014	0.426263	-0.472436	-0.50575	-0.0326073	-0.0731139	0.153926	0.18103
GBE1	-0.686392	0.330975	-0.439291	0.111462	-0.472137	-0.301208	-0.140462	-0.655987	0.731573	0.258427
DIAPH2	-0.258784	0.376712	0.015583	0.0687324	-0.470906	0.18534	0.600682	-0.278325	-0.960445	0.030718
NRBF2	-0.167984	-0.397057	-1.04295	0.154283	-0.470815	0.179693	0.504317	0.612322	0.0150786	-0.227719
MAPKAPK3	-0.905127	0.298046	0.680377	-0.0917333	-0.470642	-0.312632	-0.108818	0.0884353	0.357224	-0.471474
ATP13A2	-0.409554	0.36829	-0.556527	-0.746747	-0.469646	0.106743	-0.674013	-0.3602	0.57678	-0.0479666
FLCN	-0.358141	-0.222356	0.938893	-0.00715077	-0.469123	-0.132604	-0.171099	0.114274	-0.326008	-0.582148
SESN1	-0.0439686	0.412763	-0.748259	-0.120528	-0.468584	-0.35098	-2.18556	0.194081	1.1225	-0.0955686
TAGLN	-1.00316	-0.206359	0.680849	-0.486055	-0.467991	-0.229461	-5.69294	-0.20008	-0.452457	0.22827
RAF1	-0.334283	0.442972	-0.275064	0.051979	-0.467441	0.111211	0.651899	-0.186542	-0.79932	-0.408819
NCOA7	-0.463033	0.617986	-0.0612544	-0.191177	-0.466736	-0.244508	-0.971676	-0.133766	0.954398	-0.13108
EPHX2	-0.946129	0.197268	0.261674	0.18783	-0.46638	-0.182789	-0.191437	0.353221	0.591479	0.206775
TMEM205	0.595295	0.0715344	-0.344491	-0.560054	-0.466331	-0.111331	-0.27115	0.186425	-0.465625	0.226122
LSM7	0.254018	0.0412644	-0.820055	-0.472467	-0.466292	-0.275789	0.23656	0.520837	0.431153	0.242507
S100A9	-0.508979	0.596884	-0.0679993	0.00644208	-0.466191	-0.104266	0.784786	0.547672	-0.916568	-0.757229
RPAP1	-0.210614	0.685715	0.497035	0.0464006	-0.465716	0.149009	-0.0616934	-1.48479	-0.211832	0.280319
SLC9A1	-0.716299	-1.12787	-1.35842	-0.784929	-0.464362	0.619176	-1.21987	0.340093	1.34244	-0.69863
TAMM41	-0.0909731	-0.545434	1.53785	0.666018	-0.464323	0.163521	-0.318519	0.549653	0.099713	-0.791636
TMEM87B	-0.647457	-0.234303	-1.30096	0.0482794	-0.463396	-0.0813554	-1.57498	-0.129061	1.54177	-0.0692499
MFSD10	0.431496	0.207843	0.362109	-0.158711	-0.462404	0.277719	-0.247296	-0.162757	-0.636728	-0.287444
DHX34	0.737573	0.221952	0.544224	-1.02384	-0.461374	0.711544	0.10897	0.0319252	-0.0387786	-0.994871
TLE4	0.0457666	0.0559965	0.449368	0.106615	-0.460776	0.230333	0.157994	-0.10036	-0.370406	-0.0387187
FBXO45	0.589315	-0.065701	0.222575	0.938406	-0.460713	0.0829313	-0.12578	-0.207124	-0.216353	-0.108993
DDX60	0.318457	0.512341	-0.179622	0.158139	-0.459275	-0.0284333	0.448353	-0.159444	-0.135857	-0.337133
TESPA1	0.722078	-0.7455	-0.0277104	-0.989029	-0.459188	0.231683	-0.506068	0.196852	1.67027	0.0914804
CR2	0.986627	-0.358779	-1.4388	-0.408885	-0.458559	-0.0140368	0.433654	-0.871885	0.330943	0.647046
KIF1B	0.35522	-0.384049	-0.672337	0.652564	-0.458297	0.235619	0.304232	-0.108326	-0.39396	-0.644101
DHX57	-0.491519	-0.280317	0.48618	-0.148078	-0.458161	-0.309449	-0.0189071	0.245388	-0.767922	0.0572418
KLHL22	0.129793	-1.0311	-0.180847	0.199102	-0.457641	-0.0796769	0.532801	-0.526334	-0.790148	-0.00875498
MS4A1	-0.0581437	0.368926	-0.290688	-0.306534	-0.456993	-0.347359	-0.580645	-0.746315	0.53351	0.756364
NBEAL2	-0.488241	0.025737	-0.520021	-0.22532	-0.455165	0.267243	-0.240968	0.000627421	0.651136	0.132704
FCAR	-0.660476	-0.0758441	1.20052	0.00572416	-0.455044	0.359008	0.733071	0.00456491	-1.29759	-0.63618
AGL	-0.72346	-1.39333	-0.389189	0.0601014	-0.454449	0.590367	-0.373505	0.0300764	1.02276	-0.235257
NFKBIA	-2.13402	-0.135025	-1.41946	0.112738	-0.454102	-0.554572	0.266343	1.33698	-0.269406	-0.731509
ARRB2	-0.211051	0.0944583	0.233697	-0.182086	-0.453316	-0.00986561	0.413122	-0.144906	-0.445047	-0.262933
DTD1	-0.859835	0.165849	-1.26311	-0.79216	-0.453079	0.58823	-1.57873	0.0741606	1.34535	-0.530025
CMTR2	0.0304828	0.207686	-0.991126	-2.90238	-0.452866	0.273427	0.167009	-0.676377	0.0523749	0.333589
RCBTB2	-6.42044	0.270716	2.06947	0.510793	-0.452753	-0.563405	-0.472112	-0.406204	-6.26232	-0.266468
PRKACA	0.245589	-0.0717858	0.138527	0.421687	-0.452128	-0.11513	-0.254997	-0.238741	0.520471	0.0605073
LMO7	0.272959	0.865217	0.0467399	-0.0443571	-0.451977	-0.590674	0.706985	0.112937	-0.175515	0.336985
SLC44A2	-0.321065	0.140209	-0.481941	-0.0627035	-0.451767	-0.0680002	0.248551	0.232489	0.193589	0.291473
S100A8	-0.420235	0.284509	-0.343236	0.263649	-0.451542	0.0558907	0.664975	0.231522	-0.698833	-0.582735
PLCG2	-0.413726	0.258974	-0.467894	-0.149993	-0.451015	-0.0577024	0.128143	-0.399493	0.377895	0.353104
NUDT1	-1.30179	-0.129202	1.03585	-0.644562	-0.450924	0.344892	-0.10093	0.275471	0.16384	-0.135193
ABHD17B	0.133659	0.326661	-0.353278	-0.136091	-0.450768	-0.611062	-0.192482	-0.156901	0.334759	0.23071
SPG11	0.451259	0.14692	0.0544427	-0.151462	-0.449987	-0.123232	0.213367	-0.169969	-0.576154	0.389023
FBXL3	2.13586	0.326341	-1.42742	-0.2874	-0.449891	-0.0672835	-1.1485	-0.0222537	-1.7641	-0.137267
PDE4DIP	-0.748307	-0.796069	0.0287677	0.149713	-0.44937	0.202577	0.225705	-0.471834	0.345004	-0.41076
SPI1	0.195409	0.0850263	0.161527	0.125327	-0.448232	-0.0779809	0.0936555	-0.0478376	-0.324076	-0.32247
PACSIN2	-0.338427	0.187367	-0.526838	0.0304335	-0.447905	0.159017	-0.429248	-0.217325	1.06153	-0.626166
NAA25	-0.51308	0.372552	0.160403	-0.360716	-0.445304	-0.046885	0.138254	-0.493047	0.329207	0.571075
TRPT1	0.153707	-0.236353	-0.648356	-0.991161	-0.445294	-0.408027	0.516134	0.0961026	-0.0541784	0.284199
BAP1	0.00704294	-0.106532	1.91068	-0.479804	-0.444366	-0.0378315	-0.246627	0.257418	-0.279549	0.0120205
CCDC117	0.552888	-0.151729	1.06131	-0.359006	-0.443229	-0.017738	-1.01034	-0.397341	0.590754	0.274492
CYP27A1	-0.052932	0.241298	1.32515	0.361238	-0.442983	0.159105	-0.645159	-0.0933045	-1.38737	-0.649407
BID	-0.285878	0.0325945	-1.17365	0.274264	-0.442709	0.155313	-0.5133	-0.0152072	0.528646	-1.01293
PCGF3	-0.486868	0.621103	2.59971	-0.0869026	-0.442539	-0.263698	-0.510744	-0.278706	-0.262036	-0.247764
N4BP1	-0.631334	-0.454646	-0.58849	-0.125699	-0.441646	0.112649	0.292247	0.0323301	-0.643366	0.0554191
GDAP2	-0.0773502	-0.103227	0.493251	-0.47512	-0.44074	0.0538632	0.4412	-0.0903563	-0.358074	0.244752
TCIRG1	-0.0452969	0.140203	-0.171689	0.0366693	-0.440679	-0.0307086	0.547725	0.223726	-0.622613	-0.0306706
DENR	-0.521749	0.00648099	0.603033	0.552198	-0.440276	-0.00810337	-0.487383	-0.0557408	0.61342	0.186643
UNC119	-0.4011	0.107518	-1.30949	-0.374824	-0.440206	-0.00505333	0.125084	0.188861	-0.312345	-0.285149
DEGS1	-0.221388	-0.176618	0.181064	0.261383	-0.439824	0.00351155	0.656266	0.0495223	-0.582591	0.0806125
DHCR7	0.55787	0.127167	-0.196204	-0.136477	-0.438157	0.108476	0.27341	0.693628	-0.117823	0.401957
EIF2AK2	-0.399861	-0.119272	-0.158264	-0.526476	-0.437223	0.199621	0.172282	0.0223418	0.0471985	0.102062
MEF2A	-0.859681	0.00698756	0.144744	-0.119078	-0.437023	-0.215645	-1.12927	-0.160762	-0.207465	0.246455
NADK	-0.558753	0.133126	-0.551254	-0.433539	-0.43644	-0.0269869	0.57076	-0.553481	-0.847598	-0.520318
SCML4	1.13225	0.0276693	-0.141028	-0.276109	-0.436091	-0.0236666	0.250431	0.30051	-0.313025	-0.163562
ZDHHC21	1.41583	-0.283484	0.356291	-0.0266697	-0.43522	0.356796	-2.0264	-0.0133176	0.725013	-0.132547
HK3	-0.911299	0.283576	-0.787446	-0.0831655	-0.434628	0.0364487	0.517075	-0.273636	-0.631642	-0.601397
PRDM10	0.685588	-0.283442	0.663622	-2.85946	-0.434086	0.397959	0.0639806	-0.0975961	-0.143552	0.253346
HLA-B	0.989451	0.194003	0.449296	-0.0801336	-0.43396	-0.0106778	-0.339651	0.106648	0.045958	-0.0708401
LRBA	-0.569723	-0.232745	-0.653599	-0.513162	-0.432391	0.0633429	-0.89689	0.0101644	1.32805	0.168655
ATP6V1D	-0.187834	-0.619127	-0.400691	-0.0228903	-0.43172	0.434264	-0.652704	0.0160402	0.899196	-0.115897
TTC9	-0.41464	-1.14879	0.0102735	0.184229	-0.430906	-0.472155	0.277721	-0.0201505	0.331665	0.196729
VPS8	-0.0946243	-0.592138	-0.0310002	0.523501	-0.430418	-0.445303	0.113572	0.352737	0.263487	0.482772
AGTPBP1	0.000846441	0.191016	-0.210976	-0.1843	-0.430083	-0.0655301	0.697832	-0.217601	-0.937527	-0.158973
GAB3	-2.44163	-0.0797932	-0.624986	0.227166	-0.429843	0.51618	-0.659921	-0.399885	1.02557	0.0238679
NT5C2	-0.461555	-0.073697	-0.167713	0.308375	-0.429084	-0.0773266	0.379353	0.170467	0.179677	0.086784
ZNF335	0.145669	0.464943	-2.08206	-0.413659	-0.428649	0.373385	0.94583	-0.430481	-0.572778	-0.27499
TCF7L2	-0.351296	0.115438	-0.554066	-0.280236	-0.42864	0.381728	-0.364313	0.0256649	-0.120988	-0.224391
PITPNM2	-0.959007	0.872159	-0.65756	-0.122279	-0.428494	-0.153943	-2.28485	-0.0698991	1.5972	-0.212434
PRMT2	-0.751947	-0.334477	-0.811307	0.108993	-0.427477	0.0456342	0.509962	0.0894923	0.752366	-0.225836
TRAPPC2	0.0887038	-0.154618	-0.120741	-0.170923	-0.427255	0.292582	-0.983243	-0.523959	0.277246	0.220274
CD22	0.358991	0.556003	-0.364468	-0.587251	-0.427153	-0.176505	-0.22514	-0.368547	0.565146	0.323173
RCSD1	-0.694425	-0.33812	0.173143	0.143509	-0.427028	0.223085	0.190381	-0.31163	0.0703647	-0.167523
RALGAPA2	-0.644734	0.388252	-0.224308	-0.853827	-0.426327	-0.0816404	0.45055	-0.104003	-0.421857	-0.28145
OGFRL1	-0.490384	0.757414	0.132488	0.266331	-0.425725	-0.921867	-0.0193034	0.421468	-0.572498	-0.759164
RGS19	-0.285419	-0.138852	0.638674	-0.436559	-0.425456	-0.0891624	0.185067	-0.141808	-0.654721	-0.375124
ENTPD1	0.211989	-0.13303	0.228999	-0.495071	-0.424822	-0.168412	0.217107	0.69964	-0.4606	-0.609274
SLC9A9	-0.927367	-0.262968	-1.64809	-0.0849517	-0.424712	-0.258058	-2.72021	0.165051	1.39627	-0.076348
FCGR2C	-0.661986	0.00364587	-1.11363	0.310483	-0.42361	0.202429	-1.2477	0.326322	2.19575	-0.492025
LAT2	-1.13962	0.0358459	-0.771153	0.124265	-0.422055	-0.0748224	-1.38889	-0.0704524	0.820691	-0.295736
POLR3E	0.00122964	1.08828	0.121605	0.539603	-0.421344	-0.346759	0.489069	-0.635411	-0.226866	0.0692697
DICER1	-0.2511	-0.499691	0.600593	0.127833	-0.421237	-0.155983	-0.257415	0.156196	-0.0273511	0.138055
NAMPT	-0.815171	0.220161	0.0708729	-0.0111356	-0.420299	0.00683169	0.746625	0.263628	-0.342553	-0.385586
CDC123	-0.843537	-0.69466	-0.0288581	-0.17571	-0.42028	0.1103	0.624263	0.290932	-1.37867	-0.00313473
GON4L	0.931243	0.533488	0.487721	0.200719	-0.41826	0.160504	0.0400614	0.170216	-0.409312	-0.0273647
SAAL1	-0.422918	-0.584861	0.380356	-0.747953	-0.418108	-0.329639	-0.205093	-0.0796225	-0.0333929	0.270932
CRYZ	-0.101239	-0.238471	0.698904	-1.20364	-0.417942	-0.0940436	-0.0182059	0.599582	0.535654	-0.291749
RAP2C	0.342778	0.16205	-0.388392	0.310474	-0.416936	-0.169211	0.0611756	0.0708139	-0.0928851	0.227777
DENND4B	-0.490522	0.0986425	0.769937	-0.357048	-0.415215	0.126982	0.113026	-0.100266	-0.671377	-0.00943756
C20orf27	-0.587137	-0.510035	1.02552	0.126056	-0.414907	0.0218089	-0.0514225	-0.0503527	-0.363508	0.163608
KHNYN	0.122883	0.5561	0.363147	-0.37638	-0.414791	0.104838	-0.230931	0.134906	-0.777308	-0.279871
IL18	-1.48317	-0.977756	-0.499251	0.213419	-0.413847	0.0495056	-0.444361	-0.0744348	0.61894	-1.34905
MBD4	0.408302	-0.0912865	0.439717	-0.0785339	-0.41331	-0.343337	-0.0667569	0.221361	-0.28142	0.23416
AKT2	-0.679318	-0.0361115	-0.592549	-0.0318663	-0.412496	0.0571301	-0.657206	-0.197351	0.622234	0.496494
MON2	-0.383885	-0.116428	-0.62004	0.044674	-0.411164	-0.166657	-0.199806	0.40629	0.489737	-0.0827677
TEP1	-0.450777	-0.54933	0.71849	-0.637599	-0.410632	0.0937358	0.163378	-0.300891	-0.162956	0.488661
CTU1	-0.628437	-0.0697296	1.32863	-0.248364	-0.410525	0.168551	-0.242905	-0.57381	-1.28893	0.124842
RASGRP4	0.0968958	-0.49072	0.10873	-0.247908	-0.410089	0.637751	0.82981	0.493912	-1.5521	-0.931625
PSME4	-0.123443	0.496724	0.510682	0.050854	-0.409272	0.187308	-0.464535	-0.24442	0.670246	0.169737
RASSF3	-0.0541459	-0.50494	1.36411	0.237193	-0.408486	0.167615	0.97351	-0.151218	-0.843948	-0.509234
ZDHHC17	0.392862	-0.596701	-0.592465	-0.903388	-0.408411	-0.0839239	0.166692	-0.135905	-0.0516542	0.509211
BCAP29	-0.156473	-1.62116	-1.14457	-0.552471	-0.408199	0.599578	-1.37617	-0.193533	0.95344	-0.11692
SMYD3	-0.874463	0.135041	-0.378637	-0.592643	-0.408146	-0.3304	-1.7498	0.39072	1.264	0.405709
CSTA	-0.603111	-0.104342	-0.645896	0.307807	-0.408017	-0.344024	0.814743	0.272026	-0.982168	-0.458782
ZNF865	0.719289	-0.0507478	0.548258	-0.873158	-0.40739	-0.0132161	0.0742216	0.446494	-0.122536	-0.173158
CEP192	0.455296	0.527369	0.175218	-0.592001	-0.40704	0.19126	-0.110771	-0.634495	-0.635455	-0.0525003
TLR4	-0.263268	-0.900451	-1.84729	-0.357729	-0.406594	0.316031	0.701816	-0.689174	0.209305	-0.889854
SLC30A5	0.429459	-0.0925154	-0.816525	-0.466422	-0.406406	0.0392679	-0.391138	0.0630535	0.650119	-0.26687
ZNF146	-0.199101	-0.215873	5.44259	-0.728153	-0.405728	-0.0479116	-1.26523	-0.0183261	-0.634041	0.239224
AAGAB	-0.994233	-0.573101	0.279201	-0.609905	-0.405335	0.24448	-0.139789	-0.323688	0.282881	0.339722
PARP16	0.476282	0.0916291	0.0730912	0.126151	-0.405015	0.0756359	0.31723	-0.200899	-0.33866	-0.0661129
LPGAT1	0.105876	-0.303345	0.555451	0.433593	-0.404906	0.041537	0.0135747	-0.393541	-0.148013	0.0260675
TGFBRAP1	0.031808	-0.527505	0.262742	-0.905795	-0.404311	0.874282	0.243264	0.240194	-0.330414	-0.42097
TNFSF14	0.162297	-0.670099	-0.203452	-0.393781	-0.404063	-0.293354	0.21467	-0.236986	-1.41963	-2.07086
TTI1	-0.326986	0.506998	0.531146	-0.359157	-0.402818	0.300133	-0.598913	-0.745328	0.122063	0.237218
NKIRAS2	-0.207444	0.532	0.182607	-0.592302	-0.402459	0.348544	0.134713	-0.344818	-0.0671127	-0.673509
UBFD1	-0.572109	-1.38486	0.214211	-0.372588	-0.402046	0.32312	-0.0862577	-0.246208	0.655586	0.830266
SORD	-0.632819	-0.638572	-0.0200184	1.13618	-0.400946	0.170974	-0.22583	-0.229266	0.382173	-0.486971
ARL8B	0.0130215	-0.385374	-0.654159	-0.269797	-0.399895	0.110293	0.198766	-0.182806	0.263174	0.173118
NSL1	-0.422888	-0.112644	0.883913	-0.502489	-0.399709	0.0788465	0.215004	-0.511299	-0.520187	-0.13072
GGCT	-0.71624	-0.976685	0.0761811	-0.358282	-0.399309	0.535919	-0.102925	-0.364616	0.479422	-0.338493
FAM76A	0.405194	-0.464714	0.121	-0.58962	-0.398327	0.114068	-0.194812	0.0923348	-1.13431	0.10477
SNRNP48	1.13239	-0.11958	1.01525	-0.0549802	-0.397879	-0.0684334	-1.30218	-0.369925	-0.310644	0.263707
CENPV	0.508474	0.487503	-0.277184	-1.82098	-0.397413	-0.363573	0.542368	-0.312681	-0.173977	0.404977
ATP2C1	-0.340642	0.146774	-1.12797	-0.26058	-0.396913	0.218825	-1.87856	-0.571606	1.53568	0.00854333
CIAO1	-0.673091	0.350746	-0.155307	0.00125324	-0.39605	0.146116	-0.183453	-0.388756	0.623203	0.0676574
RBM23	0.328083	-0.296731	1.44936	-0.14793	-0.395676	-0.174408	0.234953	-0.107791	-0.43647	0.551963
MOV10	0.00427699	0.788037	0.056302	-0.645396	-0.395632	-0.224473	-1.25355	-0.275462	1.77891	-0.176735
SOS1	-0.321474	-0.516263	-0.175348	0.164041	-0.394966	0.200386	-0.691814	-0.0150277	1.23717	0.0633306
MTRF1L	0.113258	-0.0746	2.71685	-0.250035	-0.394747	0.0166454	-0.44136	-0.352125	-0.324184	0.262553
TGOLN2	0.296637	0.0714946	0.136128	0.279693	-0.39345	-0.0581677	-1.04806	-0.14518	0.548161	0.103171
SCRN1	-0.886904	0.09166	0.0309729	-0.966406	-0.393336	-0.822501	-0.280554	-0.614789	0.583679	0.602032
HDAC7	-0.516325	0.259352	0.442509	-0.286166	-0.393106	-0.0443249	0.325189	0.087547	-0.318219	0.0528124
SNX30	-1.03706	-0.665137	-0.252341	-0.401018	-0.392819	0.232536	-1.27509	0.374922	0.743369	0.190088
TSEN34	-0.258349	0.157269	0.512509	0.689053	-0.392725	-0.301711	0.442729	-0.288852	-0.780702	0.0599378
ARIH2	0.908324	0.0665535	1.26654	-0.0620006	-0.39265	-0.00120585	-0.98002	0.226632	-0.418317	0.15284
GTPBP1	0.12078	0.0523251	0.178714	0.398905	-0.391989	-0.0176203	0.0240388	0.0456463	0.20539	0.108484
PARG	-0.114076	-0.429996	0.308244	-0.626541	-0.390163	-0.458721	-0.0642854	0.0649732	0.0372337	0.0359999
TCEA3	0.27676	-0.388346	2.17321	0.610055	-0.389797	0.179103	-0.636053	0.737858	-0.39886	-0.227128
MYADM	-0.37886	0.132881	-0.806714	-0.00174892	-0.389371	-0.502606	0.17336	0.886972	-0.1435	-0.550471
OXSR1	-0.456608	-0.0486975	0.222491	0.28892	-0.389059	0.029648	0.127139	-0.565373	0.352324	-0.429965
TYMP	-0.564188	-0.031785	-0.766213	-0.380626	-0.38878	0.0473753	-0.438242	0.321401	0.271976	-0.487639
CASP9	-0.385795	0.139424	-1.22317	0.49076	-0.388549	-0.0303163	-0.938342	-0.0341907	0.944305	-0.769279
KIAA0513	-1.05263	0.309062	-1.24308	-1.4097	-0.388495	-0.446559	-1.64954	-0.222115	1.30562	0.366281
ACTR6	0.608321	-0.110329	1.23373	0.823839	-0.388249	-0.278672	-0.403702	-0.225496	-0.642338	-0.292133
PTAFR	-0.506385	0.126807	-0.821373	-0.570721	-0.387232	-0.153834	0.213151	0.382533	0.00370831	-0.728449
CCDC88B	-0.255208	0.325289	-0.100283	-0.234219	-0.387055	-0.024066	0.554833	0.188717	-0.636718	-0.276728
SNRK	0.353738	-0.440042	0.218391	0.161243	-0.386718	-0.364843	0.399461	0.359633	-0.263605	-0.00181826
VPS39	0.281186	0.72458	-0.787139	-0.609126	-0.386162	0.193855	-0.398426	0.124993	-0.27512	-0.616509
ZNF211	-0.474398	-0.223887	-0.196323	-0.615422	-0.385529	0.289793	-0.10253	-0.308449	-0.71611	0.268454
CDC42	-0.212673	-0.177337	0.0159199	0.327632	-0.38545	-0.127393	-0.440439	0.169932	0.430012	0.197625
MOB3A	-0.481811	0.249399	-0.0402382	-0.370781	-0.385349	-0.00957316	0.423611	0.334498	-0.112165	-0.195812
FAM76B	-0.0631455	0.122886	0.612134	0.213277	-0.384765	-0.235742	0.216651	0.0388107	-0.0131489	0.472858
DAB2	-0.992752	0.43693	-0.633499	-0.747776	-0.384602	-0.338192	-1.75104	-0.759693	1.18843	0.520689
ATL2	0.659494	0.00518984	0.728751	0.194537	-0.383948	0.156574	-0.840906	0.257088	0.797583	0.0909608
MTIF3	0.288134	0.116546	0.0317762	0.142357	-0.383743	0.177469	-0.767064	-0.0119141	0.144776	-0.252842
AGPAT2	-0.105121	0.32142	-1.23816	-0.567657	-0.383413	0.0874984	0.0506849	0.176594	0.00284063	-0.403873
MAP3K2	-0.480563	-0.144477	0.381692	0.114878	-0.383324	-0.114618	0.089596	0.0750864	-0.395547	0.18581
FRA10AC1	0.519334	0.0716437	0.0127273	0.243171	-0.382835	-0.477286	0.351198	0.5777	-0.321371	-0.269067
ALDOC	-0.565453	0.62153	-0.525557	-0.113164	-0.382418	-0.379908	0.256363	-0.0788116	0.394576	-0.433624
DNM1L	-0.712348	-0.141912	0.0390664	-0.401194	-0.382408	0.148356	-1.27174	0.0305704	1.1167	0.101935
BACH1	-0.538773	-0.21236	0.667325	1.00464	-0.382384	-0.35343	0.115636	-0.0884731	-1.04587	0.0397419
PPP2R3C	-0.115839	0.170429	0.0681162	0.0040346	-0.382039	0.346087	0.346132	-0.23492	-0.0786949	-0.138576
PLEKHO1	-0.0724885	0.123038	-0.17891	-0.513569	-0.381693	0.0506867	-0.701148	-0.291687	0.392097	0.086114
SLC17A5	-0.248785	0.0416036	-0.0885317	0.14447	-0.380516	-0.443052	0.105989	-0.14069	0.0811978	-0.0739815
BCL2A1	-0.0454947	-0.479517	0.0824681	-0.103494	-0.380395	-0.114773	-0.643783	0.452304	-2.76456	-0.228653
SNX4	-0.503715	0.207702	-0.555081	-0.211518	-0.378656	0.463829	-1.00661	-0.0343732	0.888057	-0.115763
CASP2	-0.440096	0.252824	0.0949469	-0.18631	-0.378448	0.0941825	-0.117825	-0.178557	0.116801	0.012276
ZNF511	-0.0781575	0.0294739	1.89108	0.0388873	-0.378285	-0.0066926	-0.00848588	0.208164	-0.295363	0.000591951
CCPG1	-0.984261	-0.635593	0.423066	-0.637836	-0.377998	0.310509	-0.548903	-0.667711	0.623674	-0.0305105
YOD1	-0.132122	-0.212194	0.552239	1.35895	-0.377672	-0.0507616	-1.54767	0.00577692	1.0948	0.626582
TUBGCP4	-0.0927971	-0.127825	0.246351	-0.490619	-0.377243	0.027694	-0.412045	-1.128	0.0577645	0.670974
PIP4K2C	-0.196227	0.587085	0.456246	0.00776942	-0.377221	-0.39336	-0.592417	-0.227902	-0.0502381	0.329919
SARAF	-0.371184	0.0387598	-1.12507	0.0885809	-0.376735	-0.201344	-0.457063	0.047689	-0.39342	0.202261
PAN3	0.148381	0.00129237	0.189857	-0.148881	-0.376629	-0.0591674	0.0671792	0.0050104	-0.322987	0.028703
PPP1R21	-0.407033	-0.0602255	0.151029	0.224615	-0.375491	0.125455	0.199785	-0.690539	0.0556764	0.239358
WDFY2	-0.349529	0.0556383	0.28474	-1.8032	-0.375338	0.124225	-1.13944	-0.194998	0.375695	-0.641126
SIDT1	-0.280562	0.30633	-2.33726	0.747171	-0.375228	-0.0173515	-2.67702	0.236655	1.84927	-0.0522849
BIRC3	0.124828	-0.270601	0.0119816	-0.0764472	-0.37456	-0.197529	-1.01972	0.18377	-0.571816	0.414555
TIMM23	0.704536	-0.332045	0.705934	0.53274	-0.374138	0.162502	-0.0270948	0.463453	-0.421078	0.163969
SWAP70	-0.142238	-0.294868	-0.387234	-0.459363	-0.373362	-0.169088	-0.110657	-0.428182	0.408174	0.779709
TSC22D3	-0.723419	0.186975	-4.63839	-0.0450049	-0.373119	-0.540639	0.100295	0.879372	0.611729	0.00494813
MZT2B	0.407414	-0.166621	1.08604	0.441071	-0.372905	0.125374	-0.245948	0.192605	-0.556396	0.0971203
GSN	-0.590792	0.0444714	-1.27242	0.393149	-0.372601	-0.147319	-1.38249	-0.117068	0.73582	-0.166098
PPP1R3E	-1.64166	0.424297	-2.03852	-0.873592	-0.372549	-0.375345	-2.73021	0.0548003	0.794398	0.804549
USP25	-0.181903	0.485405	0.0400343	-0.198978	-0.372419	-0.222234	0.312231	-0.0742421	-0.0236978	-0.935184
TFAP4	1.16788	-0.470172	0.738966	-2.95171	-0.372331	-0.574272	-0.315817	0.0447051	0.0705813	0.529284
PPP6C	-0.514448	-0.0543747	0.517405	-0.0965526	-0.372228	-0.0512855	0.132314	0.206426	0.165926	0.181795
TNFAIP8	-0.282451	-0.35932	-0.541208	-0.376022	-0.371848	0.0364744	0.150025	-0.0435908	0.0913475	-0.0659696
SKI	-0.425329	0.0893384	1.42994	-0.195909	-0.370467	0.143797	-1.0101	-0.693207	0.425599	0.123856
EPSTI1	-0.391273	-0.146655	-0.856247	-0.132934	-0.370194	-0.102152	-0.244799	-0.373588	0.471686	0.42234
COBLL1	-0.158422	-0.102246	-0.285177	0.000131967	-0.369989	-0.291825	-0.589384	-0.343304	0.912608	0.287467
STAT2	-0.404938	-0.641929	-0.345872	0.272492	-0.369549	-0.0605429	-0.0393562	0.139914	0.0536385	-0.227483
C1orf43	-1.65829	-0.0426304	1.80665	-0.0972331	-0.369519	-0.261779	-1.33988	0.15731	-0.651399	0.086415
ZCRB1	-0.0210329	-0.162125	1.90032	-0.526185	-0.36927	-0.135164	0.0496657	0.124677	-0.680332	0.0382862
ATP8B2	0.511365	-0.128792	1.8827	0.402702	-0.368593	-0.0253179	-1.3271	-0.266963	-0.756326	-0.252508
RALB	-0.269296	-0.395863	-0.949672	-0.26701	-0.368589	-0.0117544	-0.723751	-0.0790395	0.856937	-0.506588
USP34	0.322487	-0.0342989	0.86737	0.0384156	-0.368442	0.16162	-0.0251419	-0.20561	-0.610635	0.17567
UBE2F	-0.913762	0.41031	-0.138645	0.121624	-0.368371	0.0109426	-0.653682	-0.140616	0.756059	0.39619
ARHGEF10L	-0.489285	0.17888	0.713384	-1.99033	-0.368295	-0.685553	-1.38734	-0.250798	-0.807293	-0.199844
DHRS13	1.22756	-0.0616167	1.28636	1.65054	-0.367402	0.0917902	-0.769109	0.63056	-0.447238	-1.40537
AGO1	-0.18664	-0.331765	0.934374	0.229438	-0.367284	0.234987	0.0707872	-0.521566	-0.329783	0.197314
FAM102A	-0.97596	0.289408	-0.0385832	-0.363027	-0.367197	-0.225325	1.50111	0.0521928	-0.399744	0.118873
NAPRT	-0.799654	-0.275481	-0.181212	0.397579	-0.366762	-0.130433	-0.213225	0.0438259	0.329777	0.327544
TTF2	0.133472	-0.0247754	-3.17594	-0.237177	-0.366254	-0.109868	0.305265	-0.644872	0.00828348	0.556264
INPP5B	-0.617432	-0.0850734	-0.871243	-0.281933	-0.36608	-0.472237	-0.856707	-0.33594	1.08113	0.226269
PLEKHA2	-0.40365	0.239851	-0.768519	-0.187474	-0.36601	-0.0298922	0.048303	-0.433832	0.564256	0.397938
TFEB	-0.169494	-0.00583177	-0.254437	-0.418157	-0.364986	0.345266	0.106638	-0.24752	-0.00241817	-0.51077
PGD	-0.673601	0.100163	-0.682879	-0.190021	-0.364266	0.102266	0.0365641	-0.284563	0.417387	-0.294003
CHM	-0.57776	-0.0727883	-0.210178	1.15499	-0.364146	-0.807341	-0.472782	-0.486406	0.144337	-0.959509
TAB2	-1.16317	-0.18053	0.0169741	0.181193	-0.364038	0.26516	-0.0934782	-0.228082	0.625533	-0.131333
MEGF9	-0.0496602	-0.124457	0.616746	-0.140529	-0.3637	0.10754	0.729089	0.278733	-0.835453	-0.669796
CD7	0.981917	0.0447079	0.00795695	-0.189724	-0.363308	0.108687	0.878627	-0.0058568	-0.315632	0.073368
RAB3GAP1	-0.227195	-0.0368896	-0.165235	0.363476	-0.363136	-0.284141	-0.302767	-0.239784	0.605588	-0.144566
ARF3	-0.793793	0.246247	0.461867	-0.107354	-0.363049	-0.0299044	1.57634	-0.0460282	-3.45232	-0.199235
DDHD2	-0.705845	-0.324971	0.28778	-0.862998	-0.36286	0.56545	-0.976401	-0.357987	0.0450635	0.135803
FBXO9	-0.110174	-0.338435	-0.167869	0.47659	-0.362154	0.286873	-0.304126	-0.44319	0.651369	0.489711
RPIA	-0.736321	-0.314392	0.416016	0.323264	-0.361713	0.245735	0.263322	-0.059919	0.00146806	0.530894
ADGRE1	-1.92592	0.140367	0.192556	0.083581	-0.360834	0.489928	-0.195144	-0.126797	-0.617181	-0.745332
SPCS2	0.150932	-0.59093	0.0780982	0.207435	-0.360594	0.115267	-0.197095	-0.221597	0.353184	0.0877514
TMEM63A	-0.387409	1.0108	-0.0914563	-0.0860132	-0.360362	0.111491	-0.872753	0.185895	0.80381	-0.508028
NAIP	-0.0174807	0.0358685	0.772655	0.140843	-0.360265	-0.0869503	0.0050356	0.182754	-0.406152	-0.101474
PRKRA	-0.0872714	-0.0499128	-1.09884	-0.171566	-0.360153	-0.087524	0.50808	0.141845	-0.145665	0.335718
HLA-E	-0.176902	0.0214797	-0.444342	-0.184861	-0.359136	0.0470806	-0.438153	0.0801655	0.15762	0.0392526
LTA4H	-0.860653	-0.693958	0.0163407	0.209817	-0.358773	-0.165819	0.318024	-0.0421008	-0.225951	-0.228892
AP4S1	-0.0153051	0.417043	-0.304498	-0.245381	-0.358521	0.431016	-0.176889	-0.367853	0.463808	-0.250704
TM9SF1	0.630807	-0.12037	0.0917744	-0.440983	-0.357968	-0.01366	-0.81283	0.140083	0.677664	-0.761429
STK17A	0.318054	0.0494898	0.233789	-0.145373	-0.357336	-0.232146	-0.741812	0.273998	-0.842615	0.413612
TPT1	-0.0923002	-0.332033	0.217767	0.187844	-0.357241	-0.176372	-0.028762	0.436639	0.324453	0.0591461
TSPAN14	-0.189698	0.191775	-0.241156	-0.235322	-0.3572	0.313842	-0.264016	-0.158601	0.364542	-0.22373
PRRC2B	1.94928	0.681689	-2.07777	-0.484734	-0.357129	0.00713022	0.154728	-0.332538	0.215397	0.0213836
RNF181	0.0984557	0.242757	0.22667	-0.00605242	-0.356678	0.0660522	0.0206948	0.126648	-0.567439	0.0109358
RXRA	-0.229707	0.582085	0.881496	0.319438	-0.356504	-0.20142	0.0324289	-0.294528	-1.04357	-0.689953
HSD17B11	0.0861407	-0.726676	0.168811	0.173366	-0.356012	0.00115539	0.344023	0.155535	-0.501931	-0.238378
TUBA1C	0.0079666	-0.0872699	-0.283761	0.423048	-0.35583	0.00303053	-0.872589	-0.320856	0.83032	-0.0416002
RABEPK	-1.00588	-1.62034	0.202047	-0.296864	-0.355594	0.359541	0.262266	-0.332696	-0.224319	0.32251
GRAP	-0.397254	0.600748	-0.203324	0.0265331	-0.355194	-0.106539	0.376505	0.37095	0.11113	-0.138108
NCF2	-0.507188	-0.249426	-0.240542	0.136188	-0.354699	-0.252969	0.434084	-0.208897	-0.711078	-0.928677
TPCN1	-0.414744	-0.514588	1.03521	0.431516	-0.354416	-0.405028	-1.73108	0.321415	0.819267	0.0405308
STARD10	-0.411243	0.920244	0.766997	0.208227	-0.35433	-0.360898	-1.14684	0.556483	-1.94598	-0.259381
FAM126A	-0.100961	-0.357106	0.459146	-0.018889	-0.354274	-0.257059	-2.38625	0.171681	0.786386	-0.439622
SIRT6	-0.251718	0.696527	0.587141	-0.24172	-0.354218	0.296934	-0.251482	0.0986036	0.0286176	-0.941618
SHPRH	2.12478	0.247491	1.03775	-0.0876884	-0.352281	-0.236297	-2.02723	0.093393	-0.641346	0.137319
MAP3K4	-0.138987	0.615017	0.410869	-0.314706	-0.351978	0.315931	0.0331645	0.156152	-0.372042	-0.0445231
ACOX1	-0.413019	-0.479716	-0.645229	0.0406325	-0.351701	0.205409	-0.227126	-0.222608	0.90219	-0.841701
ARSD	-0.443161	-0.655303	0.466516	0.364171	-0.3514	0.428781	-0.671815	-0.315695	-0.615403	-0.480191
ARRB1	-0.514736	-0.304087	-0.450843	-0.438541	-0.350996	-0.000254258	-0.884662	0.00901495	1.0318	-0.0885647
RGS14	-0.167517	0.0278901	-0.189917	-0.288543	-0.350925	-0.37541	0.460463	-0.109917	-0.710811	0.0785344
BAG5	-0.109022	-0.0525812	0.376468	0.473596	-0.350631	-0.615408	-0.335124	-0.161128	0.566415	0.271034
CDK17	-0.368691	0.199661	-0.416083	-0.224085	-0.350132	-0.253564	-0.363088	0.122927	0.179433	-0.00381851
STMN1	-0.580542	-1.17183	0.560889	0.509696	-0.349925	-0.141152	0.117734	-0.606529	-0.0796304	1.02116
MICU2	0.0128784	-0.216997	0.258845	-0.0968752	-0.349867	-0.0968625	-0.674629	0.422395	0.530752	0.15675
RTN3	-0.225133	-0.133311	-0.740917	0.271322	-0.349685	-0.160495	-0.114933	-0.0334029	0.501438	-0.170882
BTK	-0.579379	-0.51742	-0.959687	0.327098	-0.349665	-0.0709031	-0.902463	-0.25383	0.90791	-0.114519
PCTP	-0.421904	-0.93627	-0.330342	0.361013	-0.349474	0.0734463	-0.696967	-0.0147987	0.715502	0.0518644
GIT2	-0.274499	-0.156857	0.120097	-0.539479	-0.349349	0.145428	0.137996	0.100786	0.00534158	0.0543916
LYZ	0.259678	0.13907	-0.255252	0.346226	-0.349183	-0.194414	0.365005	-0.0901088	-1.13902	-0.595202
PIAS2	0.933617	0.403482	0.272692	-0.136014	-0.348998	0.0176443	0.34435	0.0132313	-0.195009	0.108813
LZTFL1	-0.473266	0.521726	0.103318	-0.894017	-0.348793	-0.249178	0.209087	0.098806	0.205712	-0.195454
RAB3GAP2	-0.205058	-0.263802	-0.270225	-0.45715	-0.348711	0.125147	-0.281906	0.136469	0.644316	0.217222
IFIT5	-0.273516	-0.174354	-0.57635	-1.21765	-0.348612	-0.0761443	0.0672584	0.364506	0.145079	0.167684
ISG15	-0.120264	-0.0140348	-0.643522	0.0291195	-0.348591	-0.117172	0.570372	0.157951	-0.357997	-0.0106103
NFKB2	-0.491806	0.177129	0.321933	-0.312869	-0.348437	0.0896762	0.405669	0.180543	0.0803176	-0.568795
ST3GAL2	1.18953	0.165752	1.54181	0.100228	-0.348369	-0.168815	0.0402261	0.0792641	-0.420077	-0.0993047
PPM1B	-0.584122	0.210004	-0.0331917	0.353962	-0.348033	-0.491549	0.018196	0.0497047	0.265823	0.352373
MCU	-0.0370674	-0.302453	-1.09802	0.666416	-0.346789	0.109096	-0.683236	-0.216046	1.04937	0.0627354
RNF34	-0.584911	0.209073	-0.198442	-1.03519	-0.346426	0.364293	-0.846589	-0.555447	0.335194	-0.164772
TMEM30A	-0.239829	0.351966	-0.243088	-0.237842	-0.345686	-0.0588847	-0.152272	-0.0465177	0.412873	0.0766222
TMEM87A	0.184122	0.0614574	-0.128499	0.341184	-0.345621	-0.0861464	-0.559749	-0.161925	0.822066	-0.0272756
MTMR3	-0.484127	0.228033	-0.242894	0.476844	-0.34559	0.0559306	0.639973	0.0143655	-0.757122	-0.146754
RHBDF2	-0.357735	0.25329	-0.136698	0.00713403	-0.345328	-0.344706	-0.752335	-0.636491	0.524088	0.192085
LILRA2	-0.336862	0.322612	0.32553	0.275689	-0.345215	0.0789584	0.563651	-0.00429565	-1.56308	-0.564467
ERLIN1	-0.413481	-0.474322	0.692841	-0.548479	-0.345031	0.0427441	0.226488	-0.132344	-0.230218	0.0283846
GBA2	-0.0534199	0.131981	-1.27521	-0.365198	-0.344412	0.144053	-1.33607	-0.55488	0.992378	0.16368
APMAP	0.155995	-0.29612	-0.293285	0.144161	-0.344385	0.0212802	0.467152	0.0842297	-0.316889	-0.154451
EXOC2	-0.267075	0.246509	0.0942589	-1.77246	-0.343977	0.537957	-0.141069	-0.078585	0.203168	-0.652565
DCTN6	-0.482418	0.217591	0.032761	0.363075	-0.343287	0.133774	-0.343437	0.100353	0.433673	0.218442
LMF1	0.604845	-0.539096	-0.774588	0.703576	-0.342318	-0.242171	-0.431531	0.150776	0.314573	0.40848
ARMC6	-0.47606	-0.187145	-0.356456	-1.47221	-0.342214	0.269243	-0.629357	-0.860094	0.822354	0.144722
COG2	-0.286935	-1.15668	0.393975	-0.29765	-0.341525	-0.0874293	-0.406942	-0.256428	0.342611	0.141689
GNPAT	-0.0222948	-0.479943	-0.261949	-0.262335	-0.341377	0.20908	-0.598834	-0.187352	0.870208	0.522311
APPL1	-0.382684	0.581707	-0.51896	0.0364535	-0.341118	-0.290986	0.0122957	-0.0430129	0.224074	-0.0397067
DGKE	0.355826	-0.462187	-0.114843	1.05451	-0.340584	0.141691	-0.521989	0.10852	0.958994	-0.18773
PDCL	-0.684694	0.114757	0.730812	0.557312	-0.340067	0.237782	-0.278891	0.18144	-0.277821	0.457676
SNAP23	-0.658321	-0.0677572	-0.46812	-0.880875	-0.339975	0.3226	-0.838437	-0.733367	0.851852	-0.268066
CYTH2	-2.07379	0.0539817	-0.59936	-0.237947	-0.339929	0.0249451	-2.05087	-0.107441	1.29845	-0.0667173
ZBP1	-0.466052	-0.122727	-0.654858	-0.0306986	-0.339794	0.126773	0.80668	-0.634874	-0.204837	0.848049
RNF25	-0.319908	-0.166047	0.160651	-0.843413	-0.338979	0.123071	-0.111032	0.192437	-0.262381	-0.581308
ATP11B	0.0359792	0.142488	-0.180785	0.231715	-0.338155	-0.0876554	-0.0108234	-0.295788	0.105207	0.00109708
TUBA4A	-0.693152	-0.18547	-1.80782	-0.477852	-0.338145	-0.139983	-1.27956	-0.400791	1.53276	0.44447
CYB5R4	-0.494876	-0.0648829	0.202949	0.452185	-0.338116	-0.163201	-0.0413841	0.0805986	-0.143045	-0.139191
CD40LG	0.000503441	-1.54481	-1.57451	0.986927	-0.336015	-0.129086	-1.70278	-0.409983	1.11099	-0.0991895
ASAP1	-0.740301	0.240047	-0.360672	-0.779895	-0.33588	-0.339987	-0.763067	0.247461	1.02219	-0.20521
PLIN2	-0.619506	0.891871	0.979601	0.364028	-0.335523	-0.615675	-0.757858	-0.172709	0.0494004	-0.225174
UBR3	0.30942	-0.194574	0.115881	0.262611	-0.335477	-0.0120624	-0.458122	-0.403112	-0.0730505	-0.0176466
LZIC	-0.411414	-0.468901	-0.115275	-0.0779701	-0.334635	-0.417	-0.859968	0.535877	0.832086	0.28803
C7orf26	1.15928	0.0667607	-0.386522	0.398695	-0.334121	-0.644343	0.228149	0.301737	-0.421867	0.244957
SPNS1	0.321516	-0.228826	-0.26722	0.831772	-0.333722	-0.388062	0.235447	-0.461378	-0.174989	-0.0529313
PGGT1B	-0.342546	0.44497	-0.455192	-0.88291	-0.333675	-0.0586567	0.28185	0.0986433	-0.00732402	-0.49359
SLC4A7	0.618488	0.00645274	0.714046	-0.147957	-0.333642	0.217836	1.82134	0.122681	-0.291558	0.30453
CNST	-0.739891	0.181913	-0.695145	0.531185	-0.333313	-0.29461	-1.67412	-0.355291	1.31689	0.2716
CHP1	-0.397956	0.164075	0.573194	0.114136	-0.332455	-0.178855	0.000751692	0.328394	-0.300078	-0.511304
UVRAG	0.175067	0.399991	0.678463	-0.0576462	-0.332293	-0.0707869	-0.159704	0.240514	-0.553134	-0.0639887
ABHD13	0.294618	-0.309169	-0.574006	-0.0880688	-0.331856	-0.469826	-1.05395	0.67432	0.518557	-0.140146
CIAPIN1	-0.52026	0.0163407	0.197215	0.858097	-0.331493	-0.197697	-0.0996938	-0.499669	0.52236	-0.00542932
NFKBIE	-0.412268	0.438261	0.436514	-0.109416	-0.331484	-0.56855	0.0430627	0.754441	-0.692791	-0.661516
TTC14	0.0200282	-0.250296	1.44537	-0.0781011	-0.331307	0.356812	-0.516776	0.239167	-0.734636	-0.0585496
GAMT	-0.597151	0.443542	-0.463187	0.382031	-0.331066	-0.397042	-0.508511	0.0943194	0.544394	0.417606
TUBB1	-0.369949	-0.622392	-1.20669	-1.26802	-0.330968	-0.720712	-2.11153	-1.61158	1.25647	1.47149
CTSL	0.065164	-0.697903	0.496612	0.700046	-0.329955	0.0430896	-0.0620077	-1.75757	-0.550701	-0.0979814
ANO6	-0.370566	-0.953141	-1.49453	0.35474	-0.329289	-0.167641	-1.19891	-0.343612	1.16566	0.387241
RPUSD2	-0.427399	-0.204343	0.540451	0.393025	-0.328972	0.538416	0.617085	-0.129277	-0.0674493	0.0919663
CDC34	-0.668828	-0.20039	-1.03167	0.798767	-0.328646	0.555567	0.344463	-0.396704	0.17487	0.204467
POLG2	0.194499	0.573276	1.29671	-1.5981	-0.32862	0.335779	-0.278749	-0.0777909	0.104977	-0.596208
ALDH16A1	-0.406266	-0.0501062	-0.881669	0.768991	-0.328048	0.0594764	-0.231387	0.300692	0.593649	-0.513557
HEATR5B	-0.225317	0.27465	0.121379	-0.810493	-0.328007	-0.0846997	-0.301794	-0.112806	0.237648	-0.0827657
CRK	-0.673557	-0.097508	-0.364315	-0.326048	-0.327869	0.507589	-0.937331	-0.109759	0.853637	0.349983
TRAPPC13	0.554263	0.0655681	-1.01513	0.363036	-0.327371	0.0352771	-0.268492	0.209305	-0.220351	-0.0483256
HIP1	-0.222523	0.180739	-0.549428	-0.0841333	-0.327144	-0.374645	0.686315	0.44707	-0.639669	-0.49373
SH3PXD2A	-1.3748	0.226566	-0.749081	-0.291399	-0.326493	0.384306	-2.65711	0.110682	1.61287	0.698326
NCDN	-0.555499	-0.185666	0.411953	0.102724	-0.326482	-0.171205	0.255396	0.0330651	-0.270366	0.0410965
PIAS4	0.445367	0.212317	1.12517	0.269578	-0.326288	0.539913	-0.808272	-0.660137	-0.732718	-0.342264
BANK1	-0.224221	0.112258	-1.08639	-0.104035	-0.323361	-0.585408	-0.629381	0.0340555	0.699983	0.899039
LMTK2	0.0606032	0.927584	0.266379	-0.54694	-0.323036	0.231404	1.12588	0.330506	-1.74293	-0.358063
TMOD2	0.280944	1.42634	1.18303	0.411158	-0.322317	-0.297536	-0.0945454	-0.0721517	-0.773575	-1.10745
MED26	0.571536	0.231107	0.936891	-0.157909	-0.32112	-0.128609	0.268724	0.065642	-0.393538	0.0746166
LZTR1	-0.137552	-0.0160686	0.303069	0.656255	-0.321027	0.255192	-0.283959	0.233376	0.425205	-0.70013
SLK	-0.545124	-0.902936	-0.399093	-0.303302	-0.320858	0.018147	-0.0734887	-0.137444	0.408601	0.297904
LAGE3	-1.52202	-0.43489	0.396919	0.0505119	-0.320186	-0.468644	0.288282	0.154086	0.0860571	0.0791671
ZNF131	0.267853	0.0171965	0.726481	-0.632645	-0.320023	-0.361371	0.116247	-0.117257	-0.462068	0.678961
KIF13A	-1.04653	0.152208	-0.407112	-0.272627	-0.319857	-0.381492	-0.228287	0.0191014	0.151711	-0.505295
DYSF	0.0309856	-0.198575	0.140561	-0.0378731	-0.319757	0.0506289	0.627429	0.502586	-0.73868	-0.602197
LPIN1	-0.0997415	0.421803	0.197806	-0.95196	-0.319045	0.432049	0.176579	-0.519429	-0.685275	-0.285724
HTT	-0.369013	-0.403537	-0.623923	-0.552599	-0.319033	-0.000307771	-0.634866	-0.264157	0.744027	0.122772
FBXW2	-0.790027	0.49469	0.559669	0.0318164	-0.31849	0.326325	-0.00376966	-0.186825	-0.0850831	0.00238972
ZNF592	0.289905	-0.243563	0.0615786	0.510517	-0.318419	-0.304819	0.16991	0.206265	-1.17269	0.11689
RALGAPB	-0.364971	0.123764	-0.128472	0.209256	-0.318351	0.357528	0.0484225	-0.356861	0.0552619	0.128855
ATG101	0.52357	0.107102	-0.111145	0.195899	-0.318197	-0.654397	0.101305	0.287185	0.0812708	-0.0749171
TRPM2	0.58603	0.888581	0.488302	-0.388135	-0.318089	-0.846485	0.592083	0.0104741	-2.7333	0.87239
SMAD2	-0.151861	-0.160906	-0.227402	0.677377	-0.317112	0.0868881	-0.156227	-0.202681	0.443314	0.28338
RASSF2	-0.45791	0.127051	-0.277935	0.0665211	-0.31711	0.0297445	0.580014	-0.0364533	-0.331111	-0.422516
ESD	-0.325834	-0.295974	-0.605496	0.668328	-0.317009	0.00258187	-0.06606	-0.125	0.625159	0.046295
TUBA8	-0.678414	0.0795594	-1.49327	-2.12295	-0.316232	-0.0254728	-2.11234	-1.17806	1.26814	0.689496
IL6ST	-0.460996	0.137601	-0.21794	0.749194	-0.316164	-0.135717	-1.61113	0.0699486	1.51098	0.158051
SRA1	-0.908797	0.125275	0.172486	-0.041555	-0.315765	0.280748	-0.0363328	-0.486727	0.145937	-0.422069
PDLIM7	-0.953426	-0.542811	-1.14912	0.215783	-0.315437	-0.410119	-1.72024	0.257425	1.20272	-0.525248
HLA-DRA	-0.180558	-0.0926976	0.559262	-0.241996	-0.315413	-0.35962	-0.539992	-0.0405946	-0.0109457	0.158714
VCL	-0.812163	-0.873647	-1.29838	-0.331649	-0.315397	-0.0630151	-1.60894	-0.703565	1.32221	0.457143
TSC22D1	-0.742728	-0.00145585	-3.68507	0.142196	-0.315214	-1.97534	-1.68619	-0.875784	-0.131552	1.47338
ATP11C	1.07647	-0.69759	0.338468	0.229015	-0.314957	0.0616189	0.304761	-0.144138	-0.0255918	0.878958
WDR11	0.00976873	-1.31631	-0.237482	-0.121205	-0.314303	0.28089	-0.468847	-0.132878	0.310608	0.0928517
ZNF512B	0.482385	0.803162	0.0774142	0.617227	-0.314173	-0.807253	0.561429	-0.0959634	-0.372715	0.359315
ATP2A3	-0.377628	-0.0345935	-1.00955	0.112768	-0.313985	-0.19488	-1.02126	0.191051	1.02832	0.107629
ZBTB7B	0.672316	0.291657	0.249215	-0.122863	-0.313488	0.183304	0.899304	-0.408217	-0.618413	-0.389259
RGS10	-0.510456	-0.498658	-0.675336	0.173358	-0.313465	-0.143899	-0.353266	0.196999	0.894619	0.538275
STAT1	-0.464012	-0.183652	-0.475141	-0.661206	-0.313463	-0.0304686	0.239356	-0.562228	0.312469	0.0616151
HLA-DOA	0.33816	0.119855	-0.951309	-0.498996	-0.31305	-0.290862	-0.985205	-0.342989	0.703307	0.354443
ULK3	0.002657	0.622565	0.637334	0.349125	-0.312964	0.0476973	-1.50366	-0.427235	0.0364788	0.121668
FGD3	-0.640297	-0.348755	-0.52846	0.335443	-0.312883	-0.0575689	0.291283	0.127193	0.136824	-0.045246
COMMD2	-0.0567625	0.104012	0.349882	0.242336	-0.312831	0.00794153	-0.127125	-0.117546	0.115326	-0.0324835
TC2N	-1.42305	0.502597	-1.2931	0.22413	-0.31279	-0.087688	-1.89388	-0.0460475	0.834114	0.0346944
ILVBL	0.456054	-0.164216	0.000720048	0.497906	-0.312182	-0.285736	-0.417841	0.747066	-0.00182077	-0.357037
SIRPG	0.589767	-0.100514	0.169377	0.628251	-0.311865	-0.0337549	0.823528	0.0327121	-0.247172	-0.186554
ABHD5	-0.366311	-0.770152	-0.0834196	0.833933	-0.311835	-0.043477	0.0602795	0.0261804	0.21118	0.0872094
ANXA11	-0.31497	-0.145811	0.486048	-0.118192	-0.311607	-0.0127416	0.24477	-0.0459779	0.0165858	0.0741281
GNB4	-0.00358546	0.416525	-0.236357	0.0373831	-0.311534	0.00243178	-0.554069	-0.318467	0.472799	-0.221076
KDM1B	0.583302	-0.653582	0.884112	-0.737961	-0.311444	0.192574	-0.211064	-0.22508	-0.448307	-0.00642941
GMDS	-0.292758	0.464085	-0.360289	0.527796	-0.311376	0.415782	0.106902	0.525827	0.0337766	-1.21604
HEATR5A	-0.88106	-0.14698	-0.116879	0.955455	-0.310912	0.581846	-1.00309	-0.0781219	0.627971	-0.717028
PREX1	-0.192461	0.130955	-0.326007	-0.212794	-0.31062	0.30456	0.472821	-0.111308	-0.633384	-0.274408
SNX8	-0.137882	0.234013	-0.0119399	0.48921	-0.310222	0.0310439	-0.923548	-0.820801	0.434066	0.00390772
XPO6	-0.408258	0.516945	0.0369714	-0.309278	-0.310161	-0.0768947	0.414623	0.201765	-0.118096	-0.256796
HDAC6	-0.487212	0.340902	-0.65029	-0.18208	-0.310114	0.201102	-0.818155	-0.092166	0.559353	-0.205044
EEF2K	-0.815804	0.558612	-0.0319941	0.728178	-0.310095	-0.119113	-1.16379	-0.533087	0.0103583	-0.737287
MAP3K8	-0.102225	-0.0814089	0.53909	-0.246089	-0.309975	0.25122	-0.342163	-0.3299	-0.979506	0.588376
SACM1L	0.274502	0.181507	-0.713628	0.205359	-0.3095	0.150989	-0.908391	-0.823072	0.957562	-0.408401
GDAP1	-0.337482	0.0565189	0.178733	0.951879	-0.309405	-0.138369	-1.2555	-0.172427	1.26544	0.694547
CCNK	0.324541	0.337679	0.984237	0.184215	-0.308479	-0.0166956	0.261166	-0.0850499	-0.421537	0.0849471
CACTIN	0.658698	0.588748	0.539446	-0.0505475	-0.308449	0.484513	-0.112898	-1.32508	-0.511399	0.450591
JAK2	-0.852039	-0.384381	-0.632228	-0.13071	-0.308175	-0.10595	-1.33234	-0.247183	0.371086	-0.109382
C19orf47	-0.301738	-0.240845	-0.921824	-0.0838443	-0.308048	-0.169525	0.649493	0.124226	-0.619182	-0.269238
CCNYL1	0.496595	-1.2022	-0.416604	0.254411	-0.30786	-0.940195	0.260704	0.149379	-0.590836	0.577931
CAPN1	-0.169799	0.459449	-0.690512	0.178735	-0.307568	0.0725124	-0.811538	-0.544929	0.91311	0.249586
RAPGEF2	-0.492517	-0.0875315	-0.385742	-0.414119	-0.307279	-0.40583	-0.963165	0.433824	0.864048	-0.193989
CPNE3	-0.518933	-0.000572751	0.589083	0.334662	-0.306545	-0.234793	0.373042	-0.297288	-0.44043	-0.0175661
TMEM41B	0.440964	0.0892972	-0.290092	-0.841912	-0.306256	-0.28134	-0.524155	0.211847	0.573672	0.365284
CD19	0.258481	0.294521	-0.73427	-0.330629	-0.306152	-0.352667	-0.103951	-0.27101	0.685732	0.757955
WBP2	-0.145801	-0.106735	-1.17976	0.566887	-0.306008	-0.0570323	-0.419444	-0.0438241	0.924501	0.258981
CASP3	-0.729349	0.139933	-0.946995	0.519701	-0.305639	-0.259477	-0.631436	-0.357672	1.21901	0.035966
PNMA1	-0.644026	-0.596517	-2.62298	-0.177517	-0.3055	0.128894	-5.69808	0.198786	0.362271	0.26124
ARHGAP15	-0.471109	0.228238	-0.501144	-0.157784	-0.305426	0.279864	0.106554	0.55222	0.857637	-0.833124
CSF2RA	-0.595242	-0.0596052	-0.0905374	0.00670311	-0.305123	0.300115	0.474244	-0.803704	-2.31121	-0.71506
FOXJ3	-0.391383	-0.235788	1.38285	0.0421836	-0.305101	0.0628783	0.525971	0.0630019	-1.40825	0.139969
PCMTD1	-1.40946	-0.167082	-1.1514	-0.20945	-0.304702	-0.0636279	0.616137	-0.651954	0.128915	0.591789
SSH1	-0.818575	0.0714447	0.473319	-0.173258	-0.303741	0.0253457	-1.81245	0.133901	0.779384	0.117737
LIN54	-0.370882	-0.0245185	0.676898	0.400625	-0.303353	0.239694	1.11769	-0.145628	-0.295846	-0.169558
PF4	-0.763728	-0.958933	-1.58395	-0.992277	-0.30307	-0.415761	-1.84277	-2.16294	0.57183	1.42305
ZDHHC20	-0.898169	-0.197251	0.907798	0.781968	-0.303002	-0.074658	-0.0905902	-0.0659221	-0.745464	-0.273372
ADAM15	-2.05056	0.086177	2.60043	0.542218	-0.30288	0.127939	-1.53352	-0.07426	-1.35506	0.262431
ATXN10	-0.282144	-0.337279	-0.5806	0.486773	-0.302592	0.0679351	-0.0781389	0.278242	0.657115	-0.264253
PIK3CG	-0.502692	-0.0615967	-0.121474	-0.48721	-0.302391	0.314343	-0.484518	-0.034277	0.490922	-0.0503642
ASCC1	-0.571946	-0.935319	-0.293971	-0.287206	-0.301865	0.15677	-0.0367884	-0.391666	0.749739	0.266322
CDKN2AIPNL	0.567064	0.367151	-3.32201	-0.853893	-0.301606	-0.126392	0.320466	-0.969108	0.079885	0.491794
TBC1D10A	-0.46461	0.0753326	-0.414909	-0.787582	-0.301405	-0.156428	1.08215	-0.187281	-0.51332	-0.263291
CLEC16A	-0.235647	0.67563	-0.346018	0.683335	-0.301141	-0.188471	-0.0593838	0.113587	0.273149	0.26891
SYK	-0.51282	-0.0932503	-0.407427	-0.388227	-0.300726	-0.114341	-0.377496	-0.313132	0.436252	0.217856
RIT1	-1.30822	0.538181	0.433202	0.334728	-0.300705	-0.112597	-1.4886	0.210092	0.535033	-0.436903
CTPS1	-0.446643	0.280903	0.145256	-0.525207	-0.299966	-0.193102	-0.508561	-0.584304	0.494983	0.607133
ATP2A2	-0.147662	-0.0285587	-0.83482	0.112145	-0.299903	0.0180522	-1.45129	-0.193627	1.29453	-0.210274
IMPDH2	-0.143527	-0.234274	0.27164	-0.110413	-0.299668	0.172895	0.234275	0.273989	-0.0233714	-0.473974
FAM160B1	-0.483849	0.365032	-0.330018	-0.488314	-0.299627	0.177689	-0.211985	-0.179193	0.607287	0.238363
ARFGEF1	-0.286347	-0.05113	0.0264419	-0.740312	-0.299554	0.138309	-0.20907	-0.217866	0.333269	0.223122
RASA1	-0.73061	-0.083131	-0.774647	0.307745	-0.299308	-0.257014	-1.2027	-0.727968	0.709969	0.236334
MAPK9	-0.472787	0.326639	-0.614258	0.0334292	-0.299245	0.458949	0.209165	-0.33099	0.0856524	0.0618787
PSMD10	-0.436743	-0.0504592	0.386192	-2.13865	-0.299184	0.0773233	-0.146582	0.468075	0.315078	-0.130295
SP140L	0.389633	0.152566	0.691924	-1.08325	-0.299125	-0.045889	0.117975	0.353394	-0.0520292	0.0963413
ZER1	-0.536935	0.39678	0.0485763	-0.491995	-0.298844	0.398773	-0.276565	-0.297226	-0.0859055	0.106402
JAM3	-1.06654	-0.428671	-2.30949	-0.173026	-0.298844	-0.815109	-3.29843	0.831742	1.86968	-0.205529
CEP170	-0.201645	0.131031	0.455787	0.169861	-0.298588	-0.0795041	-0.198199	-0.0635996	0.380223	-0.31672
GTPBP2	-0.994239	0.335447	-0.889736	-0.261391	-0.298449	0.118473	-2.05949	-0.987767	1.53901	-0.164101
MYCBP2	0.0280479	0.22961	0.056007	-0.444911	-0.297745	0.0955112	-0.174542	0.358779	0.31282	-0.0164379
SMG8	-0.53266	-0.273545	0.25357	0.752646	-0.296958	-0.661315	0.187842	0.100251	-0.119469	-0.154891
PPP2R2D	-0.695497	0.145403	0.292166	-0.079899	-0.296443	-0.0889984	-0.0242683	0.474245	0.212039	-0.166549
SOD2	-0.271996	0.12865	-0.264214	-0.323435	-0.295918	-0.205438	-0.734664	0.485484	0.992155	-0.744397
CYB5R3	-0.303914	0.0470613	0.0847156	0.086522	-0.295731	-0.24864	-1.0881	-0.481087	0.983153	0.728527
RPRD1A	0.119209	-1.37098	-0.357359	-0.0292764	-0.295535	0.515939	0.340251	-0.298476	-0.0803386	-0.281941
ARFGEF2	-0.588257	0.402769	-0.363152	0.38465	-0.295418	-0.441283	-0.500019	0.165548	0.48036	0.219842
MAST4	2.24347	0.159923	2.35413	-0.145785	-0.294255	0.27241	-4.81784	-0.49794	-2.56855	0.672161
ALDH1A1	-0.98301	-0.381768	0.327534	-0.0663982	-0.293962	-0.971976	-0.536133	0.34085	0.399954	-0.999184
CMIP	-0.808005	-0.240204	-1.70205	-0.185865	-0.293257	0.0313124	-2.1783	-0.452207	1.07108	0.33169
RABGGTA	-0.682401	-0.0255578	-0.272185	0.451109	-0.293255	0.569624	-0.408316	-0.410515	0.681017	-0.0439685
GAS7	-0.255006	0.258307	-0.0949654	0.23294	-0.293233	0.293966	0.29875	-0.328757	-1.04831	-0.154501
GPR108	-0.750614	0.115745	-1.41001	0.411527	-0.292961	-0.057047	-0.615139	-0.177098	1.55441	-0.13838
FOXJ2	0.578633	0.541474	0.131149	0.184738	-0.292888	-0.342265	0.102772	-0.328961	-0.432745	-0.197887
FUT8	-0.00509687	0.776766	-0.674431	0.376655	-0.292702	-0.119356	-1.58043	-0.0802659	1.81712	0.0781742
ANKRD27	-0.251393	0.341745	0.139601	-0.264374	-0.29229	0.32855	-1.01803	-0.59668	0.776716	-0.16858
PCYOX1L	-0.179356	0.338797	-1.20239	-0.70208	-0.29198	-0.359508	-0.91246	-0.155856	1.05441	0.25303
RAB37	-0.361028	-0.094869	-1.21236	0.588145	-0.291686	-0.287735	-1.38597	-0.0415176	1.17943	0.174555
MTMR9	-1.00181	-0.139678	-0.379257	-0.63028	-0.29152	0.189418	0.063164	0.0324713	0.515153	0.482788
IP6K1	-0.192746	-0.00671677	0.300645	-0.807611	-0.291384	0.123359	0.0646388	0.0466333	0.282061	-0.107325
RAD1	0.0675432	0.586996	0.42653	-3.03027	-0.291256	-0.0668749	0.347568	0.0480807	0.392065	0.0446844
RAB33B	-0.944347	-0.596261	-2.25211	-1.75742	-0.291092	0.405185	0.0404844	-0.0451435	0.0519835	-0.482806
CHMP7	-0.338237	0.292084	-0.0760977	-0.384089	-0.290606	-0.223441	0.268744	0.141207	0.374538	0.434771
WDR59	0.74757	-0.309397	0.369702	-0.0863277	-0.290512	-0.117272	0.026542	-0.208327	-0.217047	0.100576
PFKP	-0.884945	0.384221	-0.576098	0.489686	-0.289951	0.435821	-1.07858	-0.961379	1.27347	0.367475
PEF1	-0.300376	-0.039155	0.0305295	0.03718	-0.289875	0.0353411	0.211666	0.107297	0.209851	-0.0290082
KDM3A	0.429769	0.136974	1.00556	-0.625496	-0.2897	0.0943329	0.0118958	0.501196	-0.195508	-0.0738004
PGK1	-0.65975	-0.0816838	0.12319	0.0513041	-0.289595	-0.0346283	0.00154709	0.137281	0.217736	-0.189786
HLA-C	-0.14482	0.252416	-1.00493	0.0104213	-0.289145	-0.134871	-0.623696	0.221367	0.803412	-0.0872249
USP5	-0.387846	-0.0844034	-0.0905255	0.261681	-0.288958	-0.158478	0.0488436	-0.368828	0.439611	-0.508623
ICAM2	-0.446366	0.198499	-0.360616	-0.319912	-0.28866	0.279655	-1.01349	-0.138688	1.27148	-0.160352
RBM42	0.0948976	-0.106923	-1.02513	-0.208466	-0.288581	-0.00671116	0.0558063	0.0059395	0.544423	-0.0315618
MAN1C1	1.04651	0.0402194	0.433363	-0.756836	-0.288438	-0.273301	0.323522	0.656431	-0.0838558	-0.258371
LILRB1	-0.399193	-0.173119	-0.00903651	0.179457	-0.288381	0.388853	-0.134266	-0.192985	-0.821291	-0.855526
XPO5	0.205362	-0.730303	0.200065	-1.42472	-0.287939	0.0924982	0.342355	-0.364362	-0.102936	0.650099
SDCBP	-0.296876	-0.0508586	0.153064	-0.266413	-0.287741	-0.291296	0.56906	0.0183216	-0.813262	-0.26239
NMT1	-0.340443	0.0242844	0.338121	-0.881997	-0.287364	0.310155	-0.181409	0.0990733	0.451053	0.111682
DNAJC13	0.286087	-0.362147	0.288592	-0.0376175	-0.287233	-0.0428102	0.310684	-0.00614368	-0.442907	0.410145
PIP5K1C	-0.63139	0.482889	-1.06884	-0.689582	-0.287187	0.0841728	-1.10132	-0.731878	1.22341	0.019992
HDLBP	-0.545009	0.253487	-0.0447876	0.11501	-0.287116	-0.204272	-0.379443	-0.301706	0.268777	0.0082905
TBCD	-0.0836654	0.441796	-0.143064	-0.0015713	-0.286877	0.0650266	-0.343174	-0.297844	0.460349	0.135842
CRLF3	-0.75127	-0.241473	-0.286199	0.350945	-0.286723	-0.589341	0.0446558	0.0943948	0.424889	-0.365071
INO80C	0.237491	-0.703486	1.16589	0.259652	-0.286636	0.284051	0.115799	0.286973	-0.669142	-0.00819854
NABP2	0.468947	-0.366326	1.03407	0.432421	-0.286542	-0.104063	-0.447375	0.271009	0.441753	0.0749057
FLYWCH2	-0.581603	0.0512781	-0.114438	0.664204	-0.286312	0.306323	0.674573	0.00663005	-0.0336814	-0.480605
RALBP1	-0.435597	-0.230392	-1.63633	0.518547	-0.285912	-0.0421559	0.397479	0.165516	0.403855	-0.305353
KMT2B	0.442496	0.360603	-0.15427	-0.532362	-0.285058	-0.0402984	-0.147	0.289379	-0.241039	-0.0995564
RBMX2	0.324378	-0.776913	-1.09487	0.105445	-0.284967	0.0286924	-0.785421	0.123803	-0.619984	0.163174
SRGAP2	-0.103647	0.12897	0.329023	0.777181	-0.284485	0.371498	0.117219	-0.366427	-0.245781	0.0217162
BLVRA	-0.568347	0.137071	-0.190465	0.0714683	-0.284236	-0.480671	-0.73036	0.15544	0.488526	-0.070706
KIF3A	-0.699276	0.225929	1.47094	-0.927891	-0.283505	0.0596076	-0.977742	0.155165	-1.48664	-0.385379
ZFP36L2	-0.631119	0.0649811	-0.0105879	-0.200474	-0.283222	-0.0577187	0.118111	-0.487912	-0.354397	0.196174
APBA3	-3.81587	0.547677	-1.18209	-0.0565337	-0.283042	-0.0208319	-1.38076	0.410333	0.222539	0.339297
TACC3	-0.722313	0.0432373	0.500947	-1.39281	-0.282926	0.370413	0.157818	-0.0801977	0.149138	-0.0999496
PEX5	-0.918258	0.180281	-0.692884	-0.478209	-0.282847	0.252099	0.279521	-0.369157	0.525922	0.211389
KNOP1	1.30716	0.195721	0.840124	0.0965569	-0.28271	-0.108998	-0.247033	0.122948	0.0971149	0.0151147
TIPRL	-0.399106	-0.27498	-0.196262	0.763701	-0.282423	0.293188	-0.141332	-0.0481138	0.581923	-0.095825
SRRM1	-0.0665412	-0.236446	-0.062993	-0.192139	-0.281445	0.190697	0.0514435	-0.0755998	0.335541	0.315219
MED29	1.02086	0.265483	-8.61901	-0.241539	-0.281397	0.222294	-0.442235	-0.076621	-0.416979	-0.208574
CCDC43	-0.528954	-0.904359	-0.224281	0.265639	-0.281047	-0.0879784	-0.264101	0.479109	0.4745	0.223066
NUDT2	-0.814174	-1.49505	-0.880325	0.0951282	-0.28085	-0.315022	-0.120938	0.394941	0.48475	0.047224
UAP1L1	-0.342303	-0.14754	-0.179093	-0.0646018	-0.280798	0.820276	0.155856	-0.0978981	-0.483423	-0.272854
TALDO1	-0.540383	-0.0199586	-0.176989	0.204867	-0.280448	0.191483	0.0830474	-0.0927629	0.0503225	-0.385472
ATG14	-0.447274	0.21476	0.850866	0.211507	-0.280309	-0.604899	-0.65458	0.358525	0.846038	-0.0864481
IRGQ	-0.456381	0.203517	-0.556266	0.662966	-0.280274	-0.466855	-0.351509	0.697648	0.600444	-0.274635
CCNY	-0.131333	-0.218782	-0.047626	0.101037	-0.280156	-0.365774	-0.180392	-0.0644261	0.223468	0.0260834
TANGO2	-0.923633	0.0371898	-1.09105	0.593322	-0.27969	-0.44194	-0.981905	0.378322	1.2529	0.15013
VPS28	-0.448248	-0.111526	-0.272268	0.223786	-0.279501	0.187673	-0.263262	0.0551387	0.407901	-0.608925
CMPK1	-0.675048	0.117075	-0.359634	0.315072	-0.279208	-0.195046	-0.484584	0.117866	1.01402	0.235872
CASP6	-0.64691	0.123997	0.058136	1.21524	-0.279005	-0.965456	-1.0748	0.163917	0.845522	0.120909
HERC2	0.59809	-0.023759	1.59327	0.0967057	-0.278805	0.404434	-0.191496	-0.334292	0.606122	0.244676
SIRT2	-0.398681	0.42145	-0.14235	0.3201	-0.278716	-0.0817376	-0.440793	0.154944	0.734131	-0.318353
IL10RB	-0.428933	0.430585	2.82279	0.220287	-0.278572	-0.111487	-0.726281	-0.542871	-0.463975	-0.323405
RPS6KA1	-0.0878108	0.370303	-0.125299	0.0378448	-0.278437	0.116526	0.241571	0.19157	-0.285634	-0.471747
PBX2	0.383051	0.391564	0.331645	0.14763	-0.278278	-0.210348	0.224033	0.266788	-0.381797	-0.526076
GRK6	-0.0867975	-0.226218	-0.563918	0.0409162	-0.277978	0.12092	0.258707	0.126638	0.0147763	0.259345
ABI1	-0.791416	-0.0727612	-0.180982	-0.27849	-0.277914	-0.155757	-0.517642	-0.0273404	0.755279	0.316477
SCYL2	-0.423651	0.199531	-0.337646	0.638549	-0.277739	-0.188204	-0.836547	0.319432	0.951224	-0.196013
PTDSS2	-0.454064	0.995424	-1.42883	0.488804	-0.277274	-0.296626	-1.44356	0.780428	1.4017	-0.391615
ITGB5	-0.658923	0.195887	-0.995868	-0.704575	-0.276976	-0.985459	-2.80694	-0.916508	1.48538	0.760025
MVK	-0.533028	-0.213313	0.501063	0.0606951	-0.276839	0.0830277	-0.154018	-0.00178902	-0.351762	0.351486
DUSP22	-0.346511	0.128683	-0.636658	-0.387189	-0.276776	-0.286083	-2.13044	0.104429	0.323442	0.0865356
HLA-DMB	0.108336	-0.101677	-0.497535	-0.231746	-0.2765	-0.498482	-0.479202	-0.286501	0.320686	0.626169
CD300LB	-0.409126	-0.594231	0.64584	-0.16211	-0.276091	-0.417739	-1.93192	-0.777552	-3.93541	-0.167409
AAR2	0.160326	0.0558077	0.871417	-0.796217	-0.275911	0.152047	0.0723539	-0.0219315	-0.586409	0.454758
TOP1MT	0.191541	-0.416386	0.827002	0.286158	-0.275587	0.131507	0.0428628	0.0156041	-0.0170438	0.0677699
PPIP5K2	-0.284172	0.171862	-0.203444	-0.100781	-0.275572	-0.0190256	0.185284	-0.262417	0.124349	0.212028
HSPB11	-0.471459	-0.344031	0.635534	-0.827817	-0.275483	0.0159286	-0.425318	0.241043	0.256945	-0.379966
RHOQ	-0.222382	0.0426542	0.854769	0.371497	-0.274904	-0.239933	-0.876079	0.0049462	-0.512766	-0.434303
IRAK3	0.0675742	-0.300781	0.0502746	-0.0738172	-0.274783	0.0566578	0.0806592	-0.31681	0.00192336	0.284865
GATAD1	1.3729	0.188789	1.5686	0.163916	-0.274611	-0.0701756	-0.628692	-0.445836	-0.794576	-0.135121
GNPNAT1	-0.484816	-0.257985	0.286506	-0.206526	-0.273963	0.342603	-0.0561605	-0.54472	0.317547	-0.0020655
ELMO1	-0.126424	0.305725	-0.0822405	0.597678	-0.273618	-0.241104	0.270064	0.0188358	-0.100166	-0.520671
HPRT1	-0.543573	0.0109019	0.215248	0.291843	-0.273511	-0.170544	-0.134848	-0.80911	0.311715	0.510248
SHTN1	-0.811085	-0.572877	0.475802	0.0400562	-0.27328	0.00818466	-0.422577	-0.178468	-0.719016	-0.1815
TDG	-0.332373	-0.0495005	1.2122	0.10643	-0.273117	-0.0639102	0.286643	-0.0591014	-1.06729	0.158522
ITGB2	0.0942669	0.189386	-0.145805	-0.0705735	-0.272652	0.0763539	0.372284	-0.10868	-0.54631	-0.319092
RSU1	-1.08177	-0.481285	-1.30703	-0.0834785	-0.272449	-0.15588	-1.97611	-0.465624	1.43013	0.672531
EIF1B	0.247578	0.012311	-1.39007	-0.657093	-0.272287	-0.214166	-0.55237	0.438258	0.804365	0.300833
IMPDH1	-0.208545	0.194008	0.254753	-0.00208293	-0.272264	0.0341847	0.351573	0.339922	-0.688806	-0.279286
FLNA	-0.813981	0.00362233	-1.23394	-0.0187625	-0.272233	0.186638	-1.4597	-0.550392	1.2051	0.119761
GPX7	0.151857	0.190312	-0.237844	0.00195604	-0.272028	-0.385041	-0.326486	0.249731	0.570633	0.196495
OCIAD2	0.675265	-0.401001	-0.585057	-0.489916	-0.271873	-0.323778	0.315494	0.382141	0.505246	0.266119
DUSP11	0.398561	-0.0877099	1.71231	0.961722	-0.271814	-0.375618	-0.267174	-0.0615475	-0.687555	-0.416746
SLMAP	-0.321789	-0.329883	-1.14244	-0.65244	-0.271768	0.300325	-1.32955	-0.0536053	1.21127	0.170935
NUDT16	-0.27881	-0.197483	0.145721	-0.100803	-0.27135	0.139471	-0.0742528	-0.351062	-0.362338	0.0264297
TMEM192	-0.17353	-0.483777	0.525967	-0.326519	-0.271326	-0.311393	0.115243	0.10863	-0.527617	0.511241
PTPRJ	-0.436691	-0.207467	-0.148369	-0.285136	-0.270578	0.00997249	-0.591363	0.0473219	0.593264	-0.330267
OXNAD1	-0.555577	-0.035155	1.80658	0.499019	-0.270458	-0.299266	-1.17594	0.135814	-0.333624	-0.0106231
ATAD2B	0.825178	-0.0890981	0.67001	-0.0638031	-0.270116	-0.426514	-0.177109	-0.137377	-0.605592	0.00731088
BRD9	0.23736	0.488857	0.0141527	-1.41248	-0.269646	0.0617626	0.319389	0.161175	-0.736686	-0.122088
ZBTB33	1.00679	-0.518553	-0.416054	0.493623	-0.269483	-0.490548	0.128427	0.360711	-0.349297	0.013412
VPS37A	-0.159811	-0.684614	0.125315	0.113069	-0.269478	-0.628347	-0.267401	-0.197381	0.568231	0.196331
LDLRAP1	-0.586151	-0.528072	-0.632495	0.267877	-0.269146	-0.0397955	-1.2551	-0.297019	1.03822	0.201723
CREG1	-0.198626	-0.858646	0.380114	0.933577	-0.269094	0.0812902	0.0951003	0.0918818	-0.824075	-0.664221
CWF19L2	0.507917	0.0512707	0.0878901	-0.316895	-0.268861	0.152242	0.275775	0.272849	-0.259845	-0.0365365
NT5C3A	-0.294988	0.381911	-1.2836	0.00781646	-0.268628	-0.208628	-1.18202	-0.734884	1.21935	0.35569
PPP1R14B	0.162636	0.529161	-0.175331	-0.758806	-0.26854	-0.376659	-0.260815	0.162687	0.189275	-0.00243396
COPG2	-0.0990705	0.1646	-0.703054	0.452385	-0.268023	-0.182486	-0.0270643	-0.370455	0.350999	-0.0381155
ARID3A	-0.131418	-0.126274	0.175627	-0.245618	-0.267857	0.374884	0.715309	-0.429311	-0.866822	-0.949101
CCDC88C	0.363789	0.140819	-0.469109	-0.126562	-0.267592	0.106678	-0.315287	0.0422557	0.34856	0.0167165
HMCES	-0.673857	0.677517	-0.294345	-0.295218	-0.267426	0.00327462	0.419828	-0.119306	0.383643	0.301524
ANKRD13A	-0.497882	0.211381	-0.0229121	-0.341752	-0.267412	0.130841	0.355531	0.0974228	-0.169099	0.0109571
OTUD6B	-0.559028	0.0569528	0.141414	-0.0436738	-0.267365	-0.559694	-0.270983	-0.0303854	0.213944	0.313373
CYFIP1	-0.675257	-0.189459	-0.653208	0.440439	-0.266989	0.285054	-1.22026	-0.234525	0.958067	-0.305829
GPAA1	0.519285	-0.2166	0.551738	0.955333	-0.266775	-0.316687	-0.0716778	0.295771	-0.406292	0.112838
RAD9A	-0.211829	-0.246687	1.16793	0.72458	-0.266526	-0.465471	-0.235016	-0.655615	-0.306915	-0.376439
CBL	-0.462381	0.0395773	-0.05685	0.0823446	-0.266409	-0.169938	0.344198	-0.248086	-0.139152	0.00168078
RAB32	-0.389381	-0.023821	-0.671821	0.0437072	-0.265963	-0.245862	-1.21425	0.0277015	1.24371	0.0550624
PTGS1	-0.565564	-0.0530681	-2.36439	-0.128686	-0.265959	-0.368111	-2.2894	-1.28016	1.54133	0.889027
LAP3	-0.231576	0.228293	-0.150421	-1.09834	-0.265836	-0.0718311	-0.300169	0.214343	0.428521	-0.339454
MAPRE2	-0.763092	-0.0718703	-0.845222	-0.467711	-0.265727	0.092387	-1.46344	0.227432	1.3233	0.240891
STAT3	-0.538115	0.303607	-0.282011	-0.531486	-0.265703	0.229518	-0.0519775	0.0370974	0.514629	-0.0676714
PLCB2	-0.589789	0.0181326	0.0418839	-0.189365	-0.265611	0.218005	-0.192179	0.0500751	0.257602	-0.479403
SEPHS2	-0.259575	-0.0140543	-0.153162	-0.535018	-0.265275	-0.678533	0.356088	-0.626069	-0.0963175	0.0820575
RGS18	-0.816084	-0.279843	-0.794425	-0.482034	-0.26522	-0.472504	-2.0956	-1.39508	0.898965	1.38664
ZNF185	-1.29344	-0.557278	-1.35915	-0.692277	-0.265043	-0.889023	-1.11288	-0.243676	1.21038	-0.119126
UNC13D	-0.48769	-0.0574759	-0.799058	0.332291	-0.264688	0.165975	-0.421408	-0.222539	0.676481	-0.042936
LTN1	-0.2701	0.193784	0.337388	0.461433	-0.264506	-0.464743	-0.396002	-0.00830815	-0.0496011	0.363628
STOM	-0.103537	-0.190445	-1.06428	0.832173	-0.264393	0.140516	-0.595986	-0.579701	1.27728	0.260894
SULT1A1	-0.41558	0.180864	-0.23837	-0.119005	-0.264166	0.133942	-0.597788	0.250122	0.662671	-0.317614
NMT2	-0.424334	0.055416	0.616781	-0.578716	-0.264088	-0.0123439	0.658655	-0.125619	-0.363826	0.656091
NEDD8	-0.505943	0.0176788	-0.226677	0.186555	-0.263339	0.0276994	-0.344142	0.302656	0.467404	-0.153501
CAPN7	-0.618073	0.315616	0.554208	0.470906	-0.263212	-0.721762	-0.0649209	0.199005	0.104873	0.229855
NSFL1C	-0.436598	0.185052	-0.143897	-0.236787	-0.263057	0.233464	-0.0979084	-0.133386	0.58379	-0.185703
MYH9	-0.595291	-0.148739	-1.0016	0.0967571	-0.263002	0.0900761	-0.761491	-0.252037	1.00313	0.0412607
TSPAN33	-0.805485	-0.460555	-2.06037	-0.593575	-0.26297	-0.219185	-2.37788	-1.14979	1.20441	0.805846
ARID4A	0.578255	-0.139696	0.163898	-0.425617	-0.262816	-0.0457961	0.389647	0.391604	-0.414853	0.149908
STAMBPL1	0.288119	0.750904	1.19905	0.371838	-0.262637	-0.0920951	-0.214772	-0.503988	0.312722	-0.126049
MAGED2	-1.18352	-0.469662	-0.982393	-0.476021	-0.262633	0.0824619	-1.71105	-0.155744	1.32228	0.274021
MTM1	-0.585833	0.00352242	-0.992142	-0.182501	-0.262313	-0.364853	-0.68982	-0.126868	0.747078	-0.222308
ETF1	-0.523756	0.0781703	0.0142236	0.175182	-0.262279	-0.258039	-0.338631	0.144881	0.646589	0.192202
CASP4	-0.418324	-0.494962	-0.254853	-0.480956	-0.262196	-0.227102	-0.0202702	-0.032904	0.700005	0.0735209
CHD1L	-0.512604	0.463869	0.218847	0.247336	-0.26186	-0.00298298	0.283587	0.386821	0.128382	0.187494
PATZ1	0.469242	-0.00192773	0.230341	-0.170808	-0.261583	-0.770752	0.462782	0.288237	-0.440047	0.410352
FRMD8	-0.710306	0.165082	-0.547332	0.0846406	-0.261428	0.0261247	0.118884	0.0658424	0.0544928	-0.41409
COMMD10	-0.393043	0.457695	0.101203	1.30839	-0.26129	-0.583446	0.315312	-0.0589483	-0.297536	-0.789783
TTC7A	0.355756	-0.276412	0.452922	-0.286601	-0.261245	0.0882531	-0.199745	-0.130063	-0.532503	0.316047
SAMD9L	-0.272581	0.405859	0.197929	-1.04227	-0.260667	-0.474083	0.0398504	-0.208977	-0.186452	0.462562
CD27	0.567501	-0.983991	0.277837	-0.064085	-0.26053	0.265467	1.1108	-0.314803	-0.379904	0.375609
FOS	0.0982302	0.347543	0.577926	-0.360583	-0.259974	-0.297043	0.798193	0.713557	-1.18361	-0.076711
NAA20	-0.387634	0.539159	0.508624	-0.294486	-0.259928	-0.079459	-0.169895	0.149339	0.0436787	-0.351344
MTOR	0.150383	0.781203	-0.0811696	0.0692069	-0.259722	-0.0414761	-0.142662	0.178553	0.14056	-0.453568
PITPNM1	-0.0759399	0.143996	0.675918	0.223233	-0.259711	0.0592889	0.058421	-0.0190712	-0.524424	0.0333859
MTRF1	0.951243	0.286862	0.904897	1.07164	-0.259581	0.618613	-0.503149	-0.251437	-0.760414	0.222185
ANKRD28	-0.640189	0.410849	-1.07689	-0.379717	-0.259575	-0.335369	-0.719052	0.467287	0.633227	0.121281
F13A1	-0.873712	-0.334048	-1.66931	-0.804596	-0.259413	-0.364386	-2.35208	-1.52398	1.42547	1.17888
RASGRF2	0.618143	0.794061	1.22561	-0.676665	-0.259367	0.224516	-1.91959	0.014508	-3.82122	0.00783642
PRKAB1	-0.300761	-1.41552	-0.0371058	0.763627	-0.259218	-0.219935	-0.313245	0.00909601	0.309053	0.822695
SORBS3	-1.51407	0.679283	0.707051	-0.149001	-0.25859	-0.0544159	0.473949	0.0680028	-1.45392	-0.132262
ZYG11B	-1.21571	-0.100082	0.458048	0.541405	-0.258412	-0.0325197	0.193368	-0.652864	-0.48387	-0.422275
PMVK	-0.616376	-1.07598	-0.0914905	-1.1121	-0.258255	0.20099	-0.834317	-0.268288	0.885935	0.481414
RUFY3	-0.0590246	-0.231071	-0.149295	0.456509	-0.257931	-0.273095	0.102128	-0.0206989	-0.0458709	0.373253
SLC41A3	-0.078448	0.174807	-1.72108	-0.937627	-0.257901	0.0797915	-1.40689	-0.111565	-1.44836	0.16447
SPTBN1	0.374446	0.321772	0.0250477	0.214999	-0.257892	-0.187812	0.279752	0.222429	0.156384	0.248376
LTV1	-0.643649	0.429142	1.53485	0.117925	-0.257444	-0.0105079	-0.721019	-0.333385	-0.520929	0.518978
PPP4R1	-0.0579843	-0.112732	-0.202613	-0.481835	-0.257172	-0.104681	0.361859	0.237749	-0.350806	0.371092
OSBPL9	-0.263406	-0.294086	0.263668	-0.0284501	-0.257138	-0.236209	-0.0548798	0.0664485	-0.178158	0.246327
PRRC1	-0.265487	-1.34832	-0.0459663	0.0308981	-0.257136	-0.196154	-0.0499233	0.53089	0.445282	0.227276
INF2	-1.00978	0.533124	-1.49526	-0.118596	-0.256871	-0.533381	-2.33329	0.660469	1.20655	0.154716
TSEN54	1.08159	0.0901073	1.11229	-0.925822	-0.256485	-0.0900305	0.167734	0.202086	-1.67072	0.13374
TTLL12	-0.206071	-0.431868	0.0500784	0.0935357	-0.256378	0.314987	0.0402778	-1.06056	0.170264	-0.508304
FHOD1	-0.825114	-0.0376009	-0.862923	-0.251599	-0.256208	0.104826	-1.8526	-0.315178	1.3009	0.12323
RBL2	0.0200679	-0.16606	0.799083	0.159599	-0.256154	-0.0821206	0.150923	0.0315743	-0.357766	0.177161
KLC4	-0.234984	0.188234	-0.476	-0.0291822	-0.255819	-0.316358	-0.436837	0.392865	0.191935	0.156589
RABGAP1	-0.243498	0.0912107	-0.0414983	-0.29515	-0.255774	0.541624	-0.448365	-0.49593	0.744652	0.0976737
ATG3	-0.335103	-0.156257	-0.140979	-0.225527	-0.25497	-0.16812	0.242828	0.187434	-0.0859569	-0.40655
ABCD1	0.104923	-0.00213165	-0.575243	-1.53443	-0.254914	0.175664	-0.542574	0.124727	0.326397	-0.144175
UGP2	-0.583533	-0.327637	-0.234053	0.808823	-0.254379	-0.0112181	-0.0303123	-0.265848	0.521332	0.389539
ZHX2	0.0516247	-0.451688	-0.373076	-0.0330856	-0.254309	0.206176	-0.0651347	-0.442351	0.441352	-0.172995
RPS6KA3	-0.171827	-0.0168138	0.315597	-0.425267	-0.254054	-0.285836	-0.241828	-0.0107076	0.0344687	0.166658
DENND4C	-0.435167	-0.216234	-0.417657	0.434643	-0.253353	0.01011	-0.303289	-0.0749963	0.569561	-0.594946
UBE2J1	-0.181703	0.24351	-0.390651	0.332244	-0.253336	-0.263206	-1.95199	0.215921	1.35899	0.0774212
TSN	-0.505104	-0.096909	-0.0434355	0.14389	-0.25325	-0.130177	0.0623021	0.0211096	0.12361	0.027179
NTAN1	-0.464301	0.0264079	0.514702	-0.254427	-0.253241	0.140328	-0.0751121	0.0163427	0.181006	0.0188624
PRKCD	-0.318255	0.161298	-0.178363	-0.129408	-0.25318	-0.0392138	-0.349479	-0.0879844	0.343541	-0.802661
ACAD10	-0.00443925	-0.373365	-0.764419	0.379332	-0.252978	-0.778135	0.338571	-0.122718	0.286618	0.266106
SHOC2	-0.238658	-0.0142391	-0.0509173	-0.177923	-0.252976	-0.24169	-0.327992	0.077171	0.221823	-0.045304
PIK3CB	-0.832594	-0.139347	-1.23064	0.59824	-0.252868	0.145371	-1.5374	-0.613378	1.25913	-0.415061
DIS3L2	-0.96756	-0.144298	-0.305159	0.728924	-0.252753	0.000631125	-0.0481615	0.516272	0.328446	0.249292
HERC4	-0.633101	-0.320151	0.0540534	-0.267724	-0.252578	0.0302105	-0.0328414	0.329494	0.275565	-0.330423
ACAP2	-0.339527	-0.147366	-0.173842	0.443293	-0.252497	-0.0160622	0.227536	0.00684808	0.0471855	0.138792
ATE1	-0.734221	-0.160063	-0.48837	0.291625	-0.25236	0.025632	-0.62447	-0.37147	0.765855	0.480106
LSM2	0.0415791	0.24919	0.558684	0.355676	-0.252302	-0.148063	0.202383	0.387958	-0.246156	-0.723382
PRPS2	-0.523614	0.33982	-0.149509	0.881835	-0.252275	-0.164967	-0.120215	0.414637	0.256057	-0.0137232
PIKFYVE	-0.632428	-0.415804	0.221128	0.217391	-0.252144	-0.0142241	-0.738474	-0.293931	0.77856	0.45856
PYGB	-0.778827	0.33061	-1.17632	-0.499636	-0.251924	0.0867624	-0.871274	-0.0529403	1.02254	0.106612
TBCC	-0.578595	-0.387143	0.798621	0.316676	-0.251628	-0.530246	0.314977	0.0989645	-0.20704	0.501327
SCRN2	-0.729035	0.450803	-0.252465	-0.575668	-0.251626	0.00604263	0.126023	-0.254093	0.305129	0.0852819
PMF1	0.395495	-0.0697227	0.295492	0.218029	-0.251298	-0.0293292	0.194951	0.0383243	-0.582608	0.183757
MCEMP1	-0.672639	0.249608	0.403341	0.797564	-0.250956	0.662065	0.756775	0.036906	-0.992455	-0.862809
PHC2	0.440109	-0.00264907	-0.476643	-0.451272	-0.250673	0.369177	0.470653	0.416339	-0.787859	-0.649942
CASC3	-1.62887	0.145386	-0.692178	0.429505	-0.250179	-0.150233	-0.38517	-0.0390693	-0.393546	0.206692
UBR1	-0.236584	-0.922349	-0.363228	0.383038	-0.250092	-0.310694	-0.375812	-0.329352	0.757696	0.574524
SLC11A1	-0.281254	-0.235035	-0.978469	-0.262586	-0.250021	-0.00286568	0.111986	-0.317819	-1.57426	-0.304817
AKR1B1	-0.742126	-0.0410144	-0.319984	-0.123558	-0.249803	0.194593	0.189874	-0.261721	0.451695	0.186514
MGAT4A	0.600258	0.212017	1.47721	0.374463	-0.249803	-0.0241668	0.382377	0.268683	-1.18088	-0.238696
BIRC6	-0.156984	-0.087497	0.0438722	-0.441269	-0.249787	-0.133111	-0.227976	0.199461	0.173881	0.160676
NAP1L1	-0.461644	-0.55897	-0.624749	0.205935	-0.24966	-0.222955	-1.11323	0.0992456	1.11079	0.337292
DNM2	-0.186434	0.434746	-0.0214324	-0.343301	-0.249554	-0.129251	0.201731	0.00660721	0.063855	-0.0986571
HLA-A	-1.68777	0.183852	-1.99931	-0.109437	-0.248795	-0.0936648	-0.710559	0.00708947	1.62592	0.0637715
HPCAL1	-0.284421	0.410801	-0.325966	-0.401741	-0.248632	0.186145	-0.42981	-0.374747	0.689823	-0.0581263
SPTAN1	0.425643	0.136774	-0.154934	-0.0176588	-0.248357	0.0980817	0.467592	-0.358562	-0.110694	0.194889
COMMD3	-0.00179398	0.591418	-0.554071	-0.568794	-0.248297	-0.345902	0.357113	-0.487014	-0.18328	-0.743993
STK38L	-0.306071	0.0678153	-0.294238	-0.415455	-0.24827	0.124361	-0.213171	-0.908276	0.170993	-0.282092
PGRMC1	-0.280159	-0.481909	-1.34349	-0.352291	-0.24809	-0.769903	-1.57213	-0.733873	1.50524	0.845368
OGG1	0.372225	-0.605447	1.50297	-0.18886	-0.247954	0.564328	-0.189827	0.221979	-0.768297	-0.361922
VPS33B	-0.305087	0.175363	-0.738042	-0.305132	-0.247823	-0.1536	-0.250547	0.332877	0.366758	0.270507
TPM1	-0.520884	-0.506572	-1.38847	-0.559874	-0.24771	-0.192426	-2.14402	-0.688538	1.3732	0.40088
UTP20	1.0426	0.846897	0.443223	0.984427	-0.24763	-0.377446	0.0656294	-0.508713	-0.267251	0.207046
AP1M1	-0.348427	0.0960439	-0.196779	-0.264429	-0.247536	-0.228833	-0.177192	-0.321948	0.383505	0.185059
PRKAG1	-0.351926	-0.171227	-0.284253	0.0132803	-0.247026	-0.164135	-0.329187	-0.0406411	0.588941	0.10481
PIK3R4	0.962066	0.224793	-0.205047	-0.854598	-0.247	0.105342	-0.11045	0.137523	-0.116169	0.109542
OSBPL2	-0.756269	0.478552	-0.580588	-9.15739e-05	-0.246869	0.0926869	0.0809646	0.300878	0.0479659	-0.0528633
STAM	-0.436838	0.657863	0.307023	-0.0109709	-0.246722	-0.872778	0.0434278	-0.337362	0.118436	0.423964
MEMO1	-0.476848	0.0984367	-0.111271	0.241894	-0.246691	-0.00490305	-0.363562	-0.749883	0.67004	0.651055
PNPO	-0.545188	-0.453525	-0.0558681	0.30601	-0.246559	0.212821	0.0726208	-0.869558	0.491222	0.122605
CCZ1B	-0.313901	-0.052663	-0.315495	-0.426332	-0.246287	-0.188396	-0.110533	0.205868	0.472754	0.0428982
TBCE	-0.514315	-0.835643	-0.0398469	-1.27469	-0.245874	-0.0276324	-0.538131	-0.244808	0.665606	0.503098
YWHAG	-0.734122	-0.102826	-0.742989	-1.93742	-0.245115	0.245366	-0.696954	-0.289442	1.0994	0.0632695
NOL8	0.529426	-0.600511	0.501906	-0.66236	-0.245046	0.135114	-0.0125968	0.272883	0.0204077	0.264014
ARHGAP24	-0.681002	0.108782	-0.26454	0.299766	-0.245036	0.699945	-0.935495	-0.93312	-1.48059	0.0620114
LCMT1	-0.522244	-1.68462	-0.36623	0.0692814	-0.244847	0.0230542	-0.38653	0.405482	0.611133	-0.00176605
HSD17B12	0.148481	-0.0973058	-0.0665204	0.809371	-0.244806	0.0729054	-0.195864	-0.140936	0.488048	0.148509
RNASEH2C	-0.531348	-0.0366021	0.0661154	0.104	-0.244513	-0.0516988	-0.0155682	0.353051	0.525156	-0.0786101
GTDC1	-1.77152	0.221055	-0.754478	-1.18089	-0.244249	0.762227	-1.63403	0.165559	1.29384	-0.338267
MAPK14	-0.366872	-0.329891	-0.488399	-0.383615	-0.243874	-0.00967784	-0.283631	0.185559	0.534368	-0.117906
GYS1	-0.957401	-0.105447	-0.109925	0.125219	-0.243781	0.389916	-0.176302	-0.621827	0.231494	-0.0127375
IPO7	-0.284405	-0.240158	-0.326942	-0.264386	-0.243585	0.0236818	-0.542423	-0.0243158	0.872239	-0.173114
RIOK3	0.330807	0.000933271	-0.96387	0.709743	-0.243491	0.221004	-0.608572	0.0384691	0.880875	0.0918133
RNPEP	-0.493342	-0.015931	0.533633	0.174758	-0.243486	0.0017364	0.128512	-0.264275	-0.401867	-0.485704
NPL	-1.25054	-0.549862	1.38969	0.348622	-0.243068	0.195609	-1.04686	0.357274	0.254485	-0.052895
WDR41	-0.0543678	0.402821	-0.157702	-0.498948	-0.24303	0.156336	-0.249773	-0.390009	0.0995301	-0.857546
PIP4K2B	-0.740321	0.244084	0.212317	0.815298	-0.242857	0.1128	-0.495937	-0.434584	0.765306	-0.0248484
RIPK2	-0.877194	0.125521	-0.97435	0.54729	-0.242851	-0.643702	-0.676985	0.294273	0.896972	-0.10121
FLOT2	0.425178	-0.0479258	-0.00775968	0.0233613	-0.242639	0.158284	0.279253	0.504591	-0.0603221	-0.195482
MON1B	-0.172158	-0.0497873	-0.199686	0.0558285	-0.242475	0.077556	-0.0386649	-0.346588	0.102388	-0.0822568
ZNF791	0.850563	0.47898	0.868867	-0.957681	-0.242462	0.120841	-0.0887504	-0.0519378	-0.54787	0.0206051
ANKRD44	-0.0298561	-0.262809	-0.0831766	0.0526554	-0.242405	-0.0325117	0.380028	0.149993	-0.451847	-0.126127
TLN1	-0.854411	-0.244267	-1.51907	-0.109518	-0.242282	0.0015315	-1.81209	-0.568077	1.32641	0.308301
MED24	0.665206	-0.0909141	0.579011	0.373537	-0.242264	-0.104651	0.138856	-0.109505	-0.664775	0.0148404
GOLGA7	0.272382	-0.143384	-0.164727	0.172573	-0.242153	-0.0431462	0.180828	0.0511717	-0.258756	0.142069
PDCD2	-0.37778	0.195494	0.924385	0.290221	-0.241599	-0.392617	-0.155503	-0.0216124	-0.765386	0.127334
VPS51	-0.215774	-0.120924	-0.247587	0.262198	-0.241588	0.293263	-0.148212	0.101559	0.282308	-0.228274
MAP2K6	-0.507037	0.520019	0.0957343	-0.512503	-0.241552	0.201749	0.423392	0.606344	-0.0110536	-1.06638
ARHGDIB	-0.59132	-0.202584	0.000662135	0.101951	-0.24102	-0.0396411	-0.0789256	0.0424798	0.489633	0.196212
RHOG	0.0405682	0.435958	0.106541	-0.0951657	-0.240946	0.0485051	0.291795	0.00325391	-0.544921	-0.476412
PPM1A	-0.757998	-0.311799	-0.182012	0.392757	-0.240943	-0.29759	-1.04167	0.264406	0.961772	0.316982
YWHAH	-0.525849	0.113353	-0.672435	-0.0881155	-0.240773	-0.0978311	-0.829816	-0.570822	1.1135	-0.00542256
CCNL2	0.0692906	0.428193	1.20726	0.127676	-0.240577	0.0183305	0.09456	0.116537	-0.285657	-0.1254
PGM2L1	-0.763311	0.20654	-0.60284	0.827528	-0.240489	-0.195581	-0.294571	-0.294458	0.672109	0.570135
MSL1	0.000540885	0.059518	0.325313	-0.180892	-0.239768	-0.181094	0.359698	0.291319	-0.092399	-0.365251
DLG1	-0.176104	0.130531	-0.278655	-0.985228	-0.239713	0.393255	-0.641081	0.141842	0.509112	0.158904
FCHO1	-0.631556	0.114333	0.125507	-0.467075	-0.239683	0.0867623	0.395375	-0.949947	0.05719	0.0755939
TTC37	-0.746383	-0.610464	-0.302451	0.575327	-0.239424	0.0120896	-0.376939	0.250287	0.606337	-0.0856559
ACSL1	-0.0715818	-0.0469218	-0.0415162	-0.43063	-0.239133	-0.0287805	0.442376	0.0137594	-0.178691	-0.777466
EIF2AK3	0.239661	0.481512	1.10926	-0.000167242	-0.238719	-0.438251	-0.690967	-0.354729	0.70565	0.71074
COPS3	-0.301321	0.272022	-0.107656	0.0125522	-0.238251	-0.304302	-0.286727	0.133702	0.547404	0.52237
DNAJA1	-0.237806	0.160111	0.521564	0.111238	-0.23797	-0.457274	0.0237298	0.20777	0.205356	0.161969
RRAS	-0.400475	-0.39674	-0.295597	-0.258154	-0.237931	-0.024309	-1.13977	-0.0539917	0.705424	-0.178438
LRRC8D	-0.0652908	-0.684522	-0.32549	0.365451	-0.237708	-0.178108	-1.14962	-0.387364	0.753305	0.135464
IRF5	-0.323179	0.127391	0.228935	-0.39882	-0.237438	0.247018	-0.0742399	0.151468	-0.649533	-0.351135
PDZD8	0.035269	0.559238	-0.467508	0.0860023	-0.237431	-0.140364	-0.554466	-0.0013631	0.501477	-0.059532
ARHGAP1	-0.496517	-0.423063	-0.437621	-0.0699582	-0.237373	-0.295001	-0.60631	-0.13987	0.640025	0.0318306
MBOAT7	-0.337192	0.0683069	0.0734907	-0.559054	-0.236781	-0.270862	0.391114	0.657922	-0.609722	-0.945434
ICAM3	0.150715	-0.15473	-0.0740195	0.0546214	-0.236767	-0.0494166	0.286166	0.532166	-0.572722	-0.209823
PAIP1	-0.495266	-0.0476105	-0.484834	-0.104354	-0.23646	-0.349472	-0.48088	0.272386	0.600988	0.162731
ACTN1	-1.14853	-0.168965	-1.38709	-0.291961	-0.236038	-0.151235	-1.31149	-0.17908	1.25319	0.226027
DSN1	0.269871	0.243032	0.126068	0.760779	-0.235947	0.426283	-0.10275	-0.0933219	-0.0660596	0.419869
GSTO1	-0.614168	-0.22814	-0.821197	0.0538794	-0.235752	0.0179156	-0.73257	-0.691222	0.942747	-0.243134
RIC8A	-0.178327	0.42324	-0.135935	-0.199796	-0.235258	0.113604	0.0143472	-0.229751	0.307886	-0.0257118
TMED4	0.293677	0.440609	0.459557	0.488175	-0.235186	0.00224528	-0.61537	0.0878371	0.554984	-0.135054
SIRT1	-0.151747	0.464907	0.488642	-0.340249	-0.235168	-0.0703912	-0.116058	-0.249423	-0.302319	-0.469356
TPM3	-0.127675	0.0368578	-0.461526	0.195976	-0.234849	-0.0607918	-0.676528	0.225173	0.990974	-0.0922267
YTHDF1	-0.0423758	-0.444722	0.388761	0.103434	-0.234521	-0.0127538	0.247501	-0.0676477	-0.285261	0.300318
RRAGC	0.176224	0.358025	-0.354391	0.142419	-0.234333	-0.0850016	0.0367083	-0.580251	0.0853502	0.368435
UPRT	0.029633	-0.307813	0.690939	0.217279	-0.233954	-0.583028	0.0210002	-0.110783	-0.0144953	0.0122311
PAFAH1B2	-0.646104	0.107114	0.982897	0.555957	-0.233903	-0.315986	-0.493355	0.188891	0.0487515	-0.212472
KPNA1	0.268948	0.139718	-0.726516	0.193143	-0.233891	0.160881	-0.130095	-0.274051	0.335282	-0.329872
EP300	0.489869	-0.078968	-0.14226	0.380657	-0.233781	0.139346	0.370704	-0.236505	-0.765858	-0.20785
RAPGEF6	-0.333063	-0.19562	-0.112701	-0.236013	-0.233695	-0.0482479	0.63296	0.0982717	-0.803135	0.32235
SYPL1	0.00652222	-1.19339	0.344642	-0.0835788	-0.233693	-0.0695096	0.187219	-0.174881	-0.0580728	-0.420574
AP5M1	-0.223417	0.69016	0.625118	0.685735	-0.23364	0.144668	0.122913	0.295991	-0.612352	-0.391786
CCR6	0.462336	0.168337	-0.642534	-0.279801	-0.233579	0.00750428	-0.426659	-0.750885	0.593963	0.775935
LDHB	-0.677096	-0.601675	-0.610258	0.414328	-0.233511	-0.0546147	0.0333437	0.496339	0.705123	-0.0441481
NCK2	-0.798746	-0.191025	-1.29294	0.20086	-0.233492	-0.110058	-1.50091	-0.296413	1.32126	0.304128
CINP	-0.937162	-0.207903	0.86867	-0.306953	-0.233194	-0.51795	-0.651846	0.238189	-0.0993747	-0.0688282
RAB4A	-0.24169	-0.517555	0.688449	0.147311	-0.233193	-0.244118	-1.67306	0.1844	2.29993	0.189128
POLR3A	0.329601	0.411739	0.518562	-1.28708	-0.233065	-0.0179612	0.0543039	-0.630984	-0.0988112	0.529777
MED13	0.864736	0.0927019	0.391826	-0.050649	-0.232681	-0.275839	-0.274011	-0.210873	-0.228102	0.205027
ZNF787	0.268613	0.296146	0.235338	-0.369632	-0.232416	-0.046025	0.44927	0.0874675	-0.37564	-0.222689
CSRP1	-1.09083	-0.403097	-0.550636	-0.370748	-0.231508	0.305945	-1.40617	-0.242653	1.04923	-0.293578
MAN2A2	-0.446456	-0.00480643	-0.602361	-0.0585934	-0.231435	0.520736	-2.13993	-0.448081	1.50855	-0.0499976
AMPD2	-0.897213	0.121432	-0.511936	0.011938	-0.23129	-0.270336	-0.684612	-0.152247	0.762982	-0.208248
EXOC5	-0.520507	0.410487	-0.0818181	0.357167	-0.231018	0.248292	-0.351244	-0.728735	0.537193	-0.535749
TP53RK	-0.359196	-1.32707	-0.277722	-0.295212	-0.230595	0.282314	0.0990131	-0.332621	0.433262	-0.398404
USP32	0.0201757	0.150345	0.0983232	-0.144747	-0.230589	-0.0285763	0.509198	-0.374457	-0.957316	0.172419
ARHGAP17	-0.294466	0.144535	-0.380438	0.314876	-0.230451	-0.176925	-0.134292	-0.0394272	0.369686	-0.182322
XPO1	-0.267714	-0.177412	-0.140805	-0.217385	-0.229671	0.413795	0.0514984	-0.333714	0.362857	0.0579453
VPS53	-0.0597	0.0913371	-0.0325569	-0.372819	-0.229605	-0.119596	-0.298719	0.102843	0.172176	-0.119818
C5orf51	-0.482686	-0.477816	-0.0111961	-0.750017	-0.229596	0.14307	-0.807534	-0.0844575	0.599429	0.487594
LST1	0.0334263	0.123626	-0.883798	-0.0252663	-0.229488	-0.11982	-0.328628	0.480999	-0.744539	-0.454784
MTF2	0.624645	0.359096	0.930456	-0.00463879	-0.228938	-0.0175388	0.168296	0.213184	-0.0129622	0.189306
UBE2L3	-0.451571	-0.10533	-0.533479	-0.304207	-0.228677	0.0560647	-0.412723	0.160386	0.892516	0.135324
ZNF362	0.180934	0.554155	1.02382	-0.214957	-0.228486	0.0410192	0.0326156	-0.378725	-0.346303	0.114018
DPP9	-0.476753	0.218208	0.391191	-0.193478	-0.228445	0.0954944	-0.384322	-0.00590393	0.335852	0.171389
PRR14	0.364646	0.445798	0.471743	0.094701	-0.228408	-0.163439	0.219206	-0.336668	-0.50618	-0.574773
DOK3	-0.639128	0.0772851	-0.92057	-0.226176	-0.228279	-0.196604	-0.754684	-0.0632614	0.666552	-0.326077
DNAJC16	0.0786892	-0.761538	-0.448556	-0.459893	-0.228209	-0.00390215	-1.42887	-0.471923	0.947598	0.810949
ARHGAP4	-0.342762	0.271906	-0.3409	0.170955	-0.22805	-0.0424812	0.164478	0.132408	0.00797595	-0.0789685
PARP10	-0.579621	-0.0718775	-0.538304	-0.369986	-0.22801	0.159805	-0.044775	0.297775	-0.53531	-0.128143
NR1H2	0.516368	0.430975	-0.187101	0.213354	-0.227923	0.108882	-0.549109	0.0737943	-1.05526	-0.182252
ZNF292	1.27043	-0.0985905	0.772463	-0.20578	-0.227885	0.139695	-0.589913	0.251347	0.39503	0.334459
MYO1F	-0.267357	0.0443751	0.211649	-0.0268457	-0.22783	0.0485904	0.393442	0.0628767	-0.703357	-0.620053
USO1	-0.302074	-0.582932	0.00579189	0.0689364	-0.227595	0.325779	-0.139701	-0.129127	0.51587	-0.19842
SETD1B	0.266124	0.0715021	0.370522	-0.183952	-0.227429	-0.0442998	0.62643	0.176963	-1.13252	0.286508
PSTPIP2	-1.05695	0.38073	-1.32286	0.217733	-0.227289	-0.202105	-1.31482	-0.0656001	1.23331	-0.0594677
CNN2	-0.485919	0.135209	-0.891006	0.0275213	-0.227221	0.0379787	-0.365865	0.133932	0.72899	-0.198288
GFOD1	-0.877931	0.135965	-0.914055	-0.217605	-0.227174	-0.0368162	-0.53742	-0.516615	0.74619	0.440161
BCL10	-0.437468	0.219553	0.255561	0.330201	-0.226965	-0.800235	-0.0107187	0.126741	-0.0281162	-0.0197852
PFKL	-0.305636	0.185616	-0.0486692	0.165823	-0.226851	0.193893	-0.017105	-0.152598	0.117697	-0.155094
ZNF184	0.817378	-1.4935	-0.539202	0.679922	-0.22672	-0.734476	0.429205	0.389693	-0.0735283	0.117865
MYL6B	-0.620791	-0.0099671	-6.65192	-0.843259	-0.226534	0.412285	-1.02622	0.198564	1.3511	0.164332
USP12	-1.03693	-0.19537	1.05327	0.705603	-0.226351	0.0349156	-1.34577	-0.207657	0.181126	-0.170941
FDFT1	0.929736	-0.182318	0.991308	0.456491	-0.226231	0.0226608	-0.857054	0.037699	0.278945	-0.203187
PYCARD	-0.422271	0.359224	0.508626	-0.221017	-0.22621	-0.0685423	0.0831497	-0.154876	-0.825768	-0.528136
WDR45B	-0.627362	0.503048	0.968516	0.215599	-0.226127	-0.0282127	-0.93778	-0.127551	0.302586	-0.167521
PPP2R5A	-0.49168	0.215698	-0.157874	0.487182	-0.225902	0.00886374	0.0134561	0.181339	0.228592	-0.100455
PDE3B	1.16702	0.302985	0.502709	-1.18185	-0.225689	-0.416785	0.408786	0.115238	-1.59554	0.0165464
PDLIM5	-0.734486	0.0416833	-0.604657	-0.153287	-0.225358	0.164081	-1.17185	-0.53055	1.21488	-0.238429
FBXO38	0.290934	-0.0439528	0.48302	0.250775	-0.225175	0.101182	0.0500249	-0.238035	-0.0465232	0.216002
TXN	-0.536201	-0.051878	-0.615825	0.534939	-0.225167	0.0325175	-0.422013	0.117549	0.399658	-0.118823
RPAP3	-0.15401	0.313247	0.24376	-1.68607	-0.22488	0.141904	0.128996	-0.45106	-0.0350145	0.00370391
SULF2	-0.585409	-0.230176	-0.949792	-0.0559967	-0.224799	-0.433406	0.642108	0.339651	-1.42275	-0.510439
MPRIP	-0.201153	-0.266844	-0.974077	0.298853	-0.224721	0.206656	-1.42621	0.00729749	1.12166	0.27484
ARHGAP18	-0.787103	-0.0366625	-1.4376	-0.177411	-0.224714	-0.227888	-1.69319	-0.123569	1.3118	0.756723
PITPNB	-0.705876	-0.117361	-0.0206266	0.13713	-0.224209	0.0262668	-0.188362	0.0888293	0.580366	-0.162235
TATDN1	-0.202586	0.719899	0.473781	0.328651	-0.224122	-0.796101	0.106063	0.437722	0.0117801	0.133568
TMC6	0.481553	0.250041	-0.158628	-0.213481	-0.224092	0.190744	0.24597	0.130502	-0.709504	-0.313704
PCYT2	-0.685449	-0.230487	0.26611	-1.10007	-0.223878	0.505749	-0.216853	-0.195823	0.595077	-0.240968
COMMD7	0.0529146	-0.352254	-0.39045	0.53207	-0.223858	0.00741014	0.163145	0.288836	-0.20532	-0.501909
C1QB	0.427905	0.167235	-1.65619	-1.57864	-0.223738	-0.184675	0.460709	0.126128	-0.718841	1.12132
ZCCHC3	-2.07888	-0.425609	-1.6544	-0.468534	-0.22361	-0.445007	1.07142	0.31501	1.18716	0.0261346
TARBP2	-0.369861	0.55768	0.748984	0.936667	-0.2235	0.223668	-0.324386	-0.536014	0.15215	-0.357692
CIB1	0.125718	0.26218	0.673345	-0.194165	-0.223482	-0.0576815	0.114508	0.0318563	-0.664544	-0.025637
UBA3	-0.353135	0.506908	-0.117451	-2.03376	-0.223077	0.0469085	-0.0522168	-0.0847221	0.322822	0.0721917
BTBD2	-1.52577	0.0834024	0.471138	0.109061	-0.222934	-0.280253	-0.444859	-0.140683	0.688596	0.0622395
ADK	-0.492606	-0.562894	-0.345857	0.179594	-0.222862	-0.0587299	0.0451548	-0.0270569	0.106179	-0.305292
PPP6R3	-0.336325	0.100246	-0.547706	-0.122933	-0.222609	-0.206181	-0.482739	-0.0378537	0.602452	0.033853
CLIC4	-0.988761	-0.865547	-0.584918	0.181819	-0.222362	-0.0967157	-1.47574	-0.4454	1.06075	0.014716
TBC1D9	-0.249535	0.0734105	-0.698053	-0.289697	-0.222357	-0.0718371	-0.170005	-0.728889	0.145368	0.532432
KCNA3	-0.0150263	-0.006998	0.0748886	-0.184222	-0.221957	0.106212	-0.589958	-0.0703716	0.759469	-0.11633
C17orf75	-0.103066	0.709101	-0.882159	0.454284	-0.221787	-0.332123	-0.862458	-0.230185	0.750321	-0.0429652
CYTIP	-0.498564	-0.152207	-0.110384	0.0381295	-0.221508	-0.463071	-0.109996	0.162469	-0.652058	-0.0282805
GNAI2	-0.167919	-0.071353	0.241041	-0.302064	-0.22128	0.0838685	0.0304327	0.0323198	-0.175962	-0.147823
CASP10	-1.07368	0.425827	-0.437629	0.135515	-0.221271	0.0205446	-0.0326199	0.122349	0.344014	0.0207056
MYL6	-0.684953	0.116457	-2.27654	0.0468892	-0.221114	-0.235409	-0.633581	0.124341	1.09829	0.241417
GLMN	-0.334051	-0.132241	0.210234	0.156525	-0.220743	-0.363233	0.00767891	-0.756008	0.1573	-0.212686
HPS4	-0.438829	1.07486	-1.905	-0.671435	-0.220605	-0.088098	-2.19933	-0.266206	1.28835	0.0596201
BLK	0.26933	1.08989	-0.233294	-0.34256	-0.220527	-0.395679	0.0885017	-0.0568831	0.344958	0.120755
STAT6	-0.335535	-0.259302	-0.567679	0.179814	-0.22046	0.0298728	0.352985	-0.0899476	0.0314431	-0.137558
PYGM	-0.426594	0.0248885	-1.20257	-2.93943	-0.220368	0.436798	-0.817367	-0.308379	0.763474	0.0912997
H6PD	-0.130674	0.355638	0.399395	0.0685561	-0.220304	0.266248	0.307062	-0.372613	-0.0688214	-0.0234483
IRF4	-0.0812983	-0.101339	0.17104	-0.150168	-0.219877	0.0593932	-0.499749	-0.229855	0.72625	0.519767
RNF31	-0.309592	0.275511	0.198202	-0.856487	-0.219823	0.235764	0.0569495	-0.752721	0.0513651	-0.324475
PRMT9	-0.641302	0.0990489	-0.138536	0.213043	-0.219756	0.202996	0.167518	-0.428926	0.371445	-0.0980798
ARL5A	0.0475864	-0.475212	0.00108392	0.128233	-0.219577	-0.230386	-0.876403	-0.0216491	0.446622	0.151389
TNPO3	-0.0673894	0.12942	-0.54372	-0.3388	-0.219555	0.215193	-0.116673	-0.163486	0.246085	-0.0280289
TMC8	0.477938	0.48238	-0.21377	0.0481859	-0.219266	0.201933	0.517472	-0.0841095	-0.897496	-0.192065
CARS2	0.241142	0.457572	0.609946	-1.15587	-0.219251	0.148057	-0.253377	-0.0979266	0.357676	-0.00231306
TMEM168	0.491094	-0.620268	-0.777883	0.0161658	-0.219239	0.258654	-1.37569	0.0666959	1.08809	-0.888969
MGA	1.29085	0.331739	-0.00135412	-0.399564	-0.219231	-0.273059	0.127025	0.303457	-0.225503	0.556223
G6PD	-0.698612	-0.373176	-0.45336	-0.134797	-0.218839	-0.0682019	0.0456992	-0.232627	0.347827	-0.106518
TMEM165	0.446996	-0.157429	-0.0640625	-2.02794	-0.21876	0.290807	-1.11298	-0.745017	0.683837	-0.189256
MAP2K1	-0.63983	0.129336	0.34849	-0.0107019	-0.218713	-0.341486	0.0492022	-0.15564	0.103902	-0.0529726
BABAM1	-0.212015	0.233703	-0.202962	0.018652	-0.218593	0.135042	0.270713	-0.149049	0.0563631	0.433465
PAICS	-0.292343	0.38966	-0.0883873	0.897447	-0.218355	-0.0133588	-0.225956	-0.367216	0.726208	-0.346167
MTMR14	-0.451961	0.384487	-0.24646	-0.139805	-0.21831	-0.252855	0.0551811	0.292571	-0.118759	-0.248393
ITPR3	0.477122	0.156616	-0.27108	-0.693597	-0.218286	0.553521	-0.423597	0.157656	0.607873	0.027556
PDCD6IP	-0.407311	-0.208308	-0.404642	0.310548	-0.218109	0.153452	-0.0259429	-0.401319	0.361154	-0.163418
PIAS1	0.693697	-0.784715	-0.418099	0.0401102	-0.217743	-0.109446	0.191746	0.190563	-0.117947	-0.121922
SAMSN1	-0.818668	-0.264375	-0.105156	-0.692096	-0.217235	0.210406	0.614138	-0.280689	-1.03691	-0.000610825
ANKHD1	-0.362818	0.24029	0.626513	0.118105	-0.216802	0.0623052	0.0490247	-0.142198	-0.170032	-0.105293
C11orf54	-0.537461	-0.58849	-0.108037	-0.417776	-0.216697	-0.315952	0.0604704	-0.203891	0.216552	-0.340846
NISCH	-0.27019	0.560449	0.229864	0.102354	-0.21648	-0.0839909	0.185039	-0.263867	-0.0448793	-0.111215
SPINT2	-0.305344	0.154244	-0.625046	-0.0640276	-0.216126	-0.528748	-0.412679	-0.155463	0.828737	0.259616
PLOD1	-0.255537	-0.0997673	0.148093	-0.520775	-0.215978	-0.575573	-0.48101	-0.677805	0.476693	-0.101417
B3GALT6	0.427935	0.209892	0.377581	-0.477544	-0.215374	-0.00394922	-0.233989	-0.456264	0.153711	0.142749
HSDL2	0.362885	-1.20432	0.0856484	0.705224	-0.215214	-0.000588613	0.232202	0.16217	-0.346088	-0.518319
CCDC115	-1.08854	-0.26114	0.125544	-0.230847	-0.21517	0.119815	0.0231452	-0.00381305	0.375138	0.0575786
URI1	-0.6477	0.320235	0.927493	0.299754	-0.215156	0.106419	0.149247	0.0857148	-0.440665	0.456931
ANTXR2	-0.32691	0.146491	0.761795	0.349794	-0.214977	0.081318	0.00930332	-0.325383	-0.793455	0.161321
UVSSA	0.446357	0.0326542	1.12706	-0.397094	-0.214572	0.239428	-0.867177	0.12928	-1.79379	-0.17485
FDPS	-0.477311	0.205945	-0.0732104	0.175671	-0.214482	-0.323087	-0.49961	0.185769	0.792104	0.145523
TOMM34	-0.605816	0.245315	-0.138064	-0.493554	-0.214397	-0.405869	-0.46374	0.119938	0.458995	0.461047
CNOT7	-0.157764	-0.314586	0.520051	0.230716	-0.214376	0.0250863	-0.16056	0.146266	-0.0142423	-0.285846
P2RX1	-0.72548	-0.427207	-0.995449	-0.980542	-0.21422	-0.414944	-1.8356	-0.384622	1.40096	0.236297
USP47	-0.568198	-0.0161038	-0.437315	0.0289029	-0.214148	0.112104	-0.346063	0.0125819	0.816525	0.183554
GCC1	-0.813091	0.412195	-0.299838	-0.165884	-0.214038	-0.471959	-0.369887	0.216629	0.890261	0.368459
CAPG	-0.33062	0.405077	-0.222001	-0.223614	-0.214035	-0.136223	0.0496207	-0.221176	-0.106975	-0.266381
ABCD4	0.485072	1.03571	0.655134	0.0184481	-0.214027	-0.086607	0.0740901	-0.144869	-0.872787	-0.383357
TSNAX	-0.311037	0.0112575	-0.106756	0.277574	-0.213719	0.0632005	0.122656	-0.36092	0.0215327	0.0459165
PARVG	-0.378211	0.119974	-0.0858434	0.240674	-0.213596	-0.0567609	0.0127408	-0.0155644	-0.213929	-0.107472
SAMD3	-0.0112581	-0.503201	2.37101	-0.141735	-0.213588	0.279694	-2.16093	0.0752177	-0.477502	-0.335651
STAB1	0.0209037	0.163472	0.777906	-0.222034	-0.213505	0.0845754	-0.10136	-0.263252	-1.40494	-0.953325
AP5Z1	0.0236809	0.108925	0.175403	-1.50965	-0.213433	0.0952457	0.581561	-0.120048	-0.511571	0.0464389
MAP2K2	-0.37998	-0.00204018	-0.735156	0.341834	-0.213124	-0.143962	-0.0217621	-0.0249268	0.532518	-0.204618
APAF1	0.697296	-0.920516	-0.0916714	-0.901733	-0.213115	-0.000318494	-0.195995	-0.20175	-0.371801	0.0496216
CAMK2D	-0.141773	0.0845042	-0.751803	-0.136237	-0.212481	-0.958443	-0.0422897	0.053865	0.725318	0.503112
ARHGEF18	-0.251652	0.516031	0.0565169	-0.0208507	-0.21226	-0.365196	0.320934	0.0104058	-0.215578	0.331589
STK24	-0.697315	-0.188888	-1.08105	0.055159	-0.2122	0.0722733	-1.209	-0.202988	1.46537	-0.379455
GPD2	-0.390182	-0.329256	-0.627499	-1.63754	-0.212131	0.494524	-1.20129	-0.444336	1.06533	0.149737
GALNS	0.10965	-0.199403	0.200666	0.000549455	-0.211915	0.0297298	0.302685	0.60099	-0.489661	-0.126331
HLA-DQB1	0.732636	0.109727	-0.712853	-0.264089	-0.211616	-0.511926	0.2801	-0.453472	0.519862	0.322632
KYNU	-0.608824	0.426825	0.232362	-1.20286	-0.211584	0.322948	0.159213	-0.028699	-0.194408	-0.907253
EIF4G2	-0.349169	0.0431828	-0.325735	0.533565	-0.211501	-0.154058	-0.341272	-0.0703561	0.651957	0.106015
TUBB6	-0.423108	0.0768556	0.358176	0.839908	-0.211327	-0.477398	-0.598406	0.132455	0.572696	-0.257883
NOL9	0.625646	0.226046	0.586369	0.267808	-0.211295	0.642631	0.11794	-0.317639	-0.202395	0.200774
TST	-0.999886	-2.3348	-1.01155	-0.0775505	-0.211079	-0.023999	-1.35093	-0.467942	1.36489	-0.167072
NOTCH2	-0.834681	-0.0970795	0.355844	-0.779947	-0.211048	0.0010258	0.301208	-0.30675	-1.07796	0.0305505
KANSL1	0.74974	0.0169516	0.5578	0.732032	-0.210848	-0.115496	-0.300223	0.251064	-0.71112	-0.2116
SRSF11	0.219934	0.182018	0.197074	-0.59698	-0.210299	-0.0247264	0.455851	0.313991	-0.408429	-0.085867
GPI	-0.798804	-0.149667	-0.292362	0.178854	-0.20997	-0.0927367	0.0403051	-0.142663	0.303354	0.0621941
CORO1C	-1.03863	0.0878799	-1.23296	0.00802159	-0.209816	0.0470044	-1.47597	-0.555395	1.35549	-0.0395915
RILPL2	-0.54918	-0.223746	-0.63293	-0.602836	-0.209658	-0.142472	-1.3636	0.493956	0.415483	-0.606385
MOB3C	-0.97414	-0.539308	-1.88534	0.159256	-0.209483	-0.0850938	-1.93953	0.6996	0.852778	-0.577325
CAND1	-0.329809	0.263688	-0.187902	-0.0185523	-0.209374	-0.0300479	-0.0411673	0.557338	0.349217	-0.103026
COG4	-0.356577	-0.487846	-0.388479	-0.250188	-0.208984	0.605233	0.00443484	0.145918	0.452521	-0.177943
PDE6D	-0.408614	-0.482846	0.102494	-1.06947	-0.208984	0.189868	0.0757327	-0.184067	-0.0148238	0.169176
MOB1B	-0.641941	-0.0112451	0.200105	0.830007	-0.208949	-0.460605	-0.420937	-0.41742	0.523494	0.038632
RBCK1	-0.488972	0.397927	-0.630151	-0.474996	-0.208826	-0.236654	0.283315	-0.104507	0.170938	0.243513
HSD17B4	-0.350289	-0.451065	-0.417345	0.732057	-0.208824	-0.269535	-0.814748	-0.124008	0.89656	-0.410151
ARL1	-0.200527	0.15915	-0.732445	0.325612	-0.208714	0.205436	-0.137356	-0.437095	0.500011	0.0437813
LRCH1	-0.0984011	0.338916	-0.851126	-0.508851	-0.208696	0.00721331	-0.333241	-0.382651	0.458166	0.447388
RABGGTB	-0.350061	0.289306	-1.18001	-0.166528	-0.20846	-0.101485	-0.231669	0.134084	0.699876	0.0193638
LRRC57	-0.643597	-0.339364	0.101653	0.446061	-0.208339	-0.155364	-0.443548	-0.137188	0.186857	0.0296783
TBC1D13	-0.984457	-0.036742	-0.149347	-0.387152	-0.207883	0.131545	-0.615785	-0.45863	0.829592	-0.3321
SP110	0.399275	-0.0206243	-0.204164	-0.217651	-0.207094	-0.0694016	0.26097	-0.0453488	0.0466265	0.240344
FASN	-0.247363	0.481343	-0.229997	0.260475	-0.20707	0.229692	-0.864342	-0.460599	0.818474	0.0955148
CEP120	0.415189	-0.53163	0.182357	0.18636	-0.207052	0.182137	0.180336	0.00772839	0.295112	0.252213
ARF5	-0.545071	0.0591658	-0.703716	-0.000346061	-0.207004	-0.0164673	-0.298502	0.191848	0.699016	0.0320614
IFNGR1	-1.11607	0.310104	-2.36235	-0.266403	-0.206976	0.256463	-0.862503	0.0401896	-1.73906	-0.566028
SKIV2L	-0.240749	0.354917	0.361688	-0.916628	-0.206918	-0.319259	-0.0699809	0.231243	0.0961014	-0.0261565
RAD54L2	-0.300062	0.166762	-0.0686827	-0.338252	-0.206679	0.427188	0.541979	-0.294427	-0.664982	-0.110988
HOOK3	-0.385548	0.253422	-0.363624	0.0848552	-0.206631	0.190253	-0.263603	-0.285856	0.522597	-0.300858
GCLM	-0.609921	-0.532723	-0.732558	1.71274	-0.206539	0.0325651	-0.821788	-1.01191	1.25474	0.199074
IRF1	0.499991	0.101881	-1.19852	-0.274308	-0.206535	-0.132052	0.146701	0.992777	-0.283168	-0.291775
PDXDC1	-0.470027	0.281017	-0.579389	-1.36269	-0.20647	0.0071221	-0.217233	0.0214213	0.599503	-0.292465
POMGNT1	0.832765	-0.394534	-0.505952	0.621449	-0.206207	-0.137011	-0.822909	-0.150535	0.419583	-0.0842144
SEC24A	-0.26887	-1.5848	0.368119	0.244391	-0.206086	0.356292	-0.181768	0.067221	0.288096	0.0709073
ZNF217	-0.00150902	-0.254373	0.567242	0.183666	-0.206004	0.314276	0.0482847	-0.318645	-0.308249	0.065831
UBE4A	-0.225424	0.271553	0.0407772	0.103332	-0.205879	0.220943	-0.282245	0.196487	0.183237	-0.375715
RALGPS2	-0.344252	0.527445	-1.28495	-0.426645	-0.205605	-0.43663	0.207669	0.0684941	0.742181	0.676732
CRTC2	-0.228997	0.555765	0.58193	0.146358	-0.205374	-0.0733415	-0.179535	-0.117955	-0.182029	-0.354548
ITGA2B	-0.784592	-0.81598	-1.36185	-1.33705	-0.20504	-0.890316	-2.05666	-1.39103	1.09012	2.02099
SLC12A6	0.335199	0.143313	-0.183469	-0.0643442	-0.204784	-0.239973	0.375677	0.16339	-0.447464	-0.153237
RPS6KA5	-0.601462	-0.00466323	0.135947	-0.802541	-0.204386	0.173444	0.230308	-0.413569	-0.300631	0.00547938
MFN1	-0.00308734	0.143833	-0.0862325	-2.0338	-0.204253	-0.90399	-0.668951	0.705314	0.616578	0.472792
MGAT4B	-0.750244	-0.162842	0.225348	-0.0939094	-0.204232	-0.384104	-6.11669	-0.460397	1.224	0.755499
FGD2	-0.16313	0.0560294	-0.0760919	0.356338	-0.204203	0.249385	-0.114115	-0.591293	-0.0626712	0.162415
C2orf49	0.0731618	-0.0782673	0.233345	-0.277414	-0.204124	-0.495406	0.394673	0.631593	-0.279003	0.173919
BNIP2	-0.709299	0.103654	-0.271908	-0.312356	-0.203966	-0.604172	-0.544437	0.430781	0.927678	-0.0577574
ANAPC1	0.223646	-0.229725	0.414886	0.330429	-0.203906	-0.233212	-0.0840485	0.351142	0.047203	0.527777
CAPZA2	-0.472484	-0.320983	-0.18985	-0.165486	-0.203818	-0.0948811	-0.411373	-0.147646	0.367501	0.066124
PLEKHF2	-0.483971	0.0755732	-0.878057	0.0175414	-0.203807	-0.405137	-0.465181	0.0267596	0.668883	0.0176925
SNX3	-0.567674	-0.15006	-0.336276	0.0652468	-0.203749	-0.000636118	-0.269385	0.26694	0.86298	-0.537106
COTL1	-0.533406	0.187643	-0.423681	0.200811	-0.203661	-0.123604	-0.256598	-0.186115	0.796407	-0.27929
TPMT	-0.51724	0.442482	0.159352	0.615649	-0.203649	-0.118073	-0.161242	-0.366513	0.0952353	-0.106195
COMMD1	-0.632798	-0.0878262	0.283654	-0.523689	-0.203527	-0.166355	0.00855436	0.0178127	0.120139	-0.565063
MMS19	-0.240831	0.317907	-0.477396	-0.332131	-0.203457	0.589781	-0.197515	-0.466328	0.382666	-0.785331
PIP4K2A	-0.449975	0.0371244	-0.0441774	0.105536	-0.203121	0.301374	-0.777329	-0.285274	0.75361	0.295209
CAB39	-0.49615	0.197892	0.198489	-0.0619386	-0.20305	0.317833	-0.169043	0.0760291	0.357687	-0.997071
SNUPN	-0.750224	-0.0717589	0.130476	-1.15083	-0.202731	0.107323	0.148857	0.238	-0.175831	0.162092
MAP3K7	-0.478706	-0.00491372	-0.382663	0.157494	-0.202709	0.211561	-0.605479	-0.633516	0.617877	-0.0434542
PRPSAP1	-0.470367	0.37424	-0.0115854	0.92222	-0.20254	0.0489143	0.261058	-0.829745	0.00972403	-0.0877827
POU2F1	0.18292	0.0717453	0.153319	0.203076	-0.202521	0.00931574	0.130356	-0.212059	0.0486208	0.331294
ARL3	-0.492242	-0.424749	0.00337895	-0.712	-0.202412	0.52357	-0.545471	0.672735	0.377777	-0.52778
IDH1	-0.915911	-0.278103	0.0149661	-0.280836	-0.202117	0.195486	-0.290056	-1.59109	0.387574	-0.504098
CHD2	0.576564	-0.0574646	0.552738	-0.708392	-0.201837	0.15108	0.13151	0.17679	-0.195431	0.0842747
BTD	0.00273476	0.198084	0.0505622	1.03318	-0.201416	0.421184	-0.369563	-0.149816	0.0552975	-0.46641
TIA1	-0.0673723	-0.293551	0.434191	-0.329522	-0.201261	-0.11135	0.0285406	-0.55897	0.0840449	0.170303
ANP32E	-0.634789	0.119098	0.542937	0.237526	-0.201253	-0.269113	0.364189	0.423355	-0.459451	0.0780909
CCDC137	0.250698	-0.230695	1.1978	0.12615	-0.201175	-0.909464	0.0198338	0.20921	0.00762622	0.559128
MEFV	-0.43979	-0.189337	0.369478	0.591519	-0.201143	-0.458102	0.291297	-0.0780125	-1.21004	-0.086248
ZBTB8OS	-0.214967	0.713779	-0.257052	-0.896031	-0.201006	-0.327436	0.150792	-0.177455	0.00510814	-0.00050604
KDSR	0.292329	0.897543	0.338988	0.4997	-0.200937	-0.0587422	0.0146217	-0.429345	-0.0833914	0.167584
MINK1	-0.519341	0.409135	-0.561283	-0.369305	-0.200903	-0.161536	-1.038	-0.564546	1.02508	0.170207
XPO4	-0.0697729	0.285647	-0.356915	0.48446	-0.200662	-0.132553	0.110671	-0.218884	0.143751	0.319533
PHYKPL	-0.605898	0.210517	-0.0945528	0.35477	-0.20064	0.350804	0.153611	0.15302	0.400969	-0.313546
PRKACB	-0.165306	-0.330537	-0.288048	-0.00949195	-0.200544	-0.162573	-0.663955	0.0601123	0.735404	0.196356
NFYC	0.335005	-0.253847	0.257997	0.212398	-0.200447	0.178528	-0.0982948	-0.582805	-0.0170496	-0.307447
STK19	0.378386	0.0674154	0.424701	-0.0822303	-0.200078	-0.156056	0.107221	0.285422	-0.282023	-0.0769675
DAPP1	-0.988324	-0.233088	-1.19995	-0.325043	-0.200014	-0.228306	-1.51271	-0.728672	0.858404	0.375598
PKM	-0.638438	-0.106907	-0.0844982	0.0445145	-0.199408	-0.0970538	-0.347152	-0.246143	0.465129	0.10053
MPG	0.0289038	0.301705	0.835201	0.524453	-0.199373	0.097499	0.0345539	-0.77114	-0.159568	0.276754
UCKL1	-0.394853	0.0787947	0.315626	0.45404	-0.199297	-0.120817	-0.312747	0.00926222	0.573227	-0.44897
EIF4G3	-0.456294	0.0820728	0.0176637	0.184058	-0.199235	0.189752	-0.706484	-0.36019	0.776831	0.000708721
SIRPA	-0.629803	-0.0495605	0.779123	-0.222255	-0.199175	0.258355	1.05212	-0.167789	-1.72259	-0.204775
ACTR10	-0.33452	-0.120449	-0.878844	0.467479	-0.198613	-0.218337	-0.536343	-0.598647	0.746741	0.0280615
ILK	-0.66609	-0.175904	-1.57828	-0.787146	-0.198605	0.190696	-1.99463	-0.223128	1.34714	-0.271659
TRIM56	0.0545405	-0.0338361	0.0283402	-0.288812	-0.198255	0.466317	-0.26251	-0.628537	0.3088	0.152367
FGFBP2	0.957335	0.21471	1.63763	-0.458732	-0.198147	0.408175	-2.61233	-0.0293226	-3.86824	-0.185671
ATP6V0A1	0.0476874	0.694469	-0.345848	0.200711	-0.198104	-0.645613	-0.450099	-0.606094	0.723974	0.314626
GLUL	-0.222958	-0.240439	-0.636998	-0.134454	-0.197913	0.164593	-0.594567	-0.0593568	0.979503	-0.197665
SGTA	-0.337264	0.0453968	-0.272218	0.315172	-0.197464	0.0849777	-0.225381	0.740226	0.746354	-0.434709
ANKMY2	-0.809519	-0.830378	-0.891321	-0.126992	-0.197317	-0.117268	-1.23217	-0.128424	0.803904	-0.299433
CORO1B	-0.651297	-0.299808	-0.970388	-0.148186	-0.196867	-0.0766163	-1.18135	-0.327289	1.02809	0.114522
MAPKAPK2	-0.51212	0.360408	-0.0331899	-0.409819	-0.196779	0.0219384	-0.253121	-0.191173	0.281504	0.11877
SAP18	0.356211	-0.0887685	0.596713	0.319501	-0.196452	-0.0515221	-0.177324	0.260337	0.191177	0.160682
ABHD4	-1.48302	-0.161708	-0.788021	0.00901265	-0.196225	0.841137	-2.70497	-0.82765	1.861	-0.657093
ELP5	-0.465321	0.286587	0.116026	-0.694819	-0.196155	-0.0606843	-0.050508	0.630993	-0.123162	-0.398865
DNPH1	-0.216169	0.0314963	-0.280909	-0.385074	-0.195622	-1.02512	0.303527	0.169713	0.11601	0.768393
PTK2	-0.755304	-2.75549	-1.24269	0.150047	-0.195592	0.583765	-1.89694	-0.285418	1.23919	0.303987
PRPS1	-0.253406	-0.359515	0.0352966	0.12472	-0.195546	-0.130937	-0.0295066	0.283406	0.166035	0.105445
PGP	-0.238564	0.169841	-0.0779583	-0.612051	-0.195333	0.0314605	-0.0392169	0.60136	0.251827	-0.0366902
NAA35	-0.754144	-0.352417	0.561844	-0.976368	-0.194626	0.332104	-0.379476	-0.242671	0.51678	-0.0670387
YEATS2	1.04636	-0.0851772	-0.442952	0.265292	-0.194161	0.862558	0.330969	-0.364526	-0.462599	0.03684
SNTB2	0.399558	-0.746477	0.658844	0.164303	-0.193714	0.181481	-0.142227	-0.00467102	-0.541497	0.141438
CFL1	-0.344354	0.105817	-0.248544	-0.186101	-0.19359	0.0755358	-0.27414	-0.00754043	0.42132	-0.0679057
DCTD	-0.356036	-0.467288	-0.131599	0.552991	-0.193321	0.039631	-0.805163	0.0218904	0.65556	0.204708
CAD	-0.162117	-0.531745	0.0991799	0.0840482	-0.192983	0.496133	0.202114	0.445783	0.106969	0.323916
EZH1	0.720306	0.0277329	0.233402	-0.83626	-0.192947	0.141115	0.10212	-0.215421	-0.466652	0.0593633
ANP32B	-0.333543	-0.0766805	0.121301	-0.349061	-0.192663	-0.0693533	0.466087	0.118889	-0.203128	0.351157
UCHL3	-0.531934	-0.487764	-0.867445	-0.182826	-0.192573	-0.13957	0.0967234	-0.27291	0.418899	0.343233
MDH1	-0.65153	0.179952	-0.0329468	-0.210249	-0.192565	0.146261	0.155195	0.192458	0.343987	-0.256889
ASMTL	-0.447757	0.119579	-0.628178	0.288837	-0.192465	-0.0805535	-0.404304	-0.103384	0.606624	0.233798
ZZEF1	-0.50991	-0.238743	-0.378367	0.272551	-0.192397	0.392577	-0.621957	-0.520455	0.67733	0.0195473
FERMT3	-0.990128	0.193074	-1.23657	-0.885003	-0.192394	-0.193483	-1.6039	-0.193793	1.10055	0.174094
USP33	0.302686	-0.449483	1.33762	-0.0491685	-0.192285	-0.0390159	-1.75068	0.0879942	-1.16173	-0.0826003
TNPO1	-0.27297	-0.253507	0.293092	0.152254	-0.192221	-0.304992	0.00218836	-0.10172	0.180764	0.126004
ETNK1	1.24121	0.322216	-0.0144616	-0.0413099	-0.191987	-0.00898578	-1.26268	-0.0739039	0.488874	0.0138168
SEC24B	-0.159215	-0.528935	0.257593	0.173972	-0.191595	0.0405646	0.205736	0.0719868	-0.0693041	0.392944
CCDC71L	0.573245	0.560669	0.891324	1.19256	-0.191414	-0.131384	-0.182206	-0.10138	-0.250344	-0.122012
TLR2	-0.104629	-0.183104	-0.247674	-3.48699	-0.191191	0.0611187	0.117848	-0.691976	-1.16235	-0.364318
SLC35E2B	1.40352	-0.0789305	0.168316	0.402796	-0.19096	0.081984	-0.259968	0.0901275	0.262097	-0.327368
SESTD1	-1.4265	0.00375474	-1.75172	-0.532593	-0.190774	0.0872108	-3.39995	-0.359835	0.410466	0.408092
CBLB	-0.483894	0.0770419	0.0440008	-0.196391	-0.190685	0.230426	0.38149	-0.284701	-0.154819	0.0670033
GSK3B	-0.634474	-0.302545	-0.868113	0.385614	-0.19066	-0.025991	-0.758159	0.0156963	0.895485	0.0383167
PLEK	-1.1524	0.0855736	-0.914185	0.150868	-0.190544	-0.441318	-1.8155	0.112176	1.16249	-0.00985212
RAP1GDS1	-0.426056	-0.525208	-0.660321	0.41168	-0.1905	-0.334324	-0.68844	0.422715	0.828117	0.291921
LIMS1	-0.707402	-0.435389	-1.78354	-0.34329	-0.190161	0.207758	-1.97457	-1.17346	1.27503	0.679063
PRKAA1	-0.449999	-0.776054	-0.46644	0.721682	-0.189685	-0.334619	-0.312615	-0.024738	0.514824	0.250894
RHOA	-0.316143	-0.033195	-0.419163	0.19416	-0.189657	-0.0021105	-0.0203181	0.00969577	0.351438	-0.164596
PDK1	0.135179	-0.155644	0.0205287	0.222826	-0.189601	-0.178548	-0.416961	0.261337	0.867707	-0.242606
VBP1	-0.262438	0.0199493	0.14013	0.242345	-0.189449	-0.0178124	-0.36171	-0.0669139	0.409973	0.349528
RABEP1	-0.27671	0.150623	-0.440357	-0.0817247	-0.189327	-0.177929	-0.209462	-0.269973	0.672454	0.417349
MLEC	-0.0161764	0.168326	-0.424726	-0.887352	-0.18917	0.100945	-1.19926	-0.271059	1.00148	-0.639385
DOCK8	-0.136459	0.332752	-0.50427	0.0190046	-0.189122	-0.0838634	0.179393	-0.081925	0.0733572	-0.0833473
CSE1L	-0.237781	0.0304106	-0.298362	-0.70515	-0.188888	0.348655	0.0235075	0.163766	0.314092	0.248779
CERS2	-0.102848	0.0550876	-0.978563	0.247282	-0.188672	0.0173636	-1.29197	-0.315789	1.29035	-0.233051
PPP4R3A	-0.195939	0.136327	0.268254	0.0202243	-0.188604	0.0463438	0.130541	-0.169255	-0.140312	0.22271
SP1	0.20863	0.0647649	-1.21395	-0.630803	-0.188562	-0.118367	0.294288	-0.308181	0.0587046	-0.262035
AGGF1	0.404853	0.933341	0.133051	-0.743434	-0.188392	-0.25061	-1.06891	-0.149813	-0.170677	-0.255655
FN3KRP	-0.297909	0.0418075	0.0411884	-0.174021	-0.188281	0.304615	-0.352355	-0.227494	0.358162	-0.125729
ARAF	-0.496833	0.541068	-0.138373	-1.09118	-0.188278	0.323596	-0.193415	-0.0426962	0.434331	-0.107374
KLC1	-0.848715	0.350385	-0.161463	0.124187	-0.188219	-0.314965	-0.439636	0.00397493	0.639747	0.0411153
ADSL	-0.477567	-0.116729	-0.234841	-0.0351752	-0.188194	-0.0352149	0.0168323	0.1751	0.502583	-0.0638498
UBASH3B	-0.834093	-0.0313651	-0.74123	0.129455	-0.188105	-0.0473392	-1.14827	-0.218874	1.01911	0.119668
NUBP1	-0.593683	0.235853	0.320926	-0.702146	-0.188084	0.153013	0.248787	0.285516	0.222503	-0.133454
ADPRH	-0.498388	-0.376161	-1.06486	-1.36479	-0.187946	0.151309	-1.00595	0.34984	0.716325	-0.87111
LIG4	-0.174413	0.461851	-0.383477	-0.162239	-0.187922	-1.34974	0.426856	-0.194683	-0.134421	0.114993
ZPR1	-0.456466	0.376802	-0.081931	-1.13866	-0.187391	-0.103725	0.0353757	-1.23798	0.160407	-0.23712
COMMD5	0.079076	0.170771	-0.13718	-0.00134743	-0.187106	-0.0608896	0.185154	-0.502437	-0.419407	-0.170311
PSMG2	-0.763604	-0.465463	0.0864141	0.439448	-0.187062	-0.21214	-0.607568	0.168141	0.880896	-0.359997
NFATC1	-0.517475	-0.326231	0.529276	-0.214679	-0.187061	0.114406	-0.294501	-0.880689	-0.0635521	0.369079
ATP6V0A2	-0.14757	0.335643	-0.0138914	-0.78093	-0.18676	0.0207154	-1.08989	-0.776334	0.716016	0.124913
SEC23A	-0.33166	-0.0677324	0.00523687	-1.50934	-0.186489	0.188057	-0.0699472	-0.242986	0.36879	0.518397
FRMD4B	-1.04304	0.290921	-1.65613	0.47708	-0.186382	-0.434451	-2.12552	0.336796	1.05974	0.0297
FNTA	-0.571895	0.568818	-0.316466	0.201978	-0.186295	-0.0456124	0.0491818	-0.0353257	0.376691	0.129435
EFR3A	0.0137894	0.0189662	-0.394503	-0.0136243	-0.186118	0.0974667	-0.518119	0.0983373	0.535773	0.187592
APPL2	-0.920036	-0.472257	-1.66135	-0.0777909	-0.18608	-0.0893212	-2.20169	-0.0634886	1.28158	0.0218087
TNFAIP8L2	-0.705085	-0.374597	0.466565	-1.69729	-0.185442	0.0482691	0.25447	-0.940724	-0.614746	-0.345882
OAS2	-0.265753	-0.217964	-0.59551	-0.418488	-0.185328	0.24091	0.438908	-0.440215	-0.129116	-0.263356
ALDH6A1	0.182267	-0.317463	-0.281774	0.468051	-0.185048	-1.01406	-0.03522	0.0661196	0.185105	-0.490654
HBS1L	-0.124979	0.105111	0.231228	0.258931	-0.184829	-0.0732894	-0.440208	0.161778	0.0396789	0.400431
DDX50	0.537991	0.11378	-0.0150306	0.214254	-0.184726	-0.251107	-0.237694	-0.149358	-0.654497	-0.126366
COX6C	1.01155	0.164242	-3.69057	0.0149149	-0.184693	-0.121967	-0.691385	0.39582	1.16013	0.134626
TOM1L2	-0.876904	-0.199881	-1.35688	-0.166306	-0.184459	0.0440783	-1.58844	0.24016	1.21789	-0.36628
VPS16	-0.136556	-0.173375	-0.080656	-1.20118	-0.184069	0.41256	-0.0321287	0.1105	0.200839	-0.31645
LSM1	-0.29222	-0.713668	0.47136	0.357412	-0.183966	0.0208758	-0.280802	0.0955941	-0.0544061	0.0886467
ZSWIM8	-0.558576	-0.200717	0.774175	-0.799928	-0.183861	0.718208	-0.346682	-0.435674	0.095352	-0.346726
CYHR1	-0.184382	0.671218	0.904376	-0.52654	-0.183597	0.445789	0.518115	-1.1374	-0.74923	-0.538086
OLA1	-0.54782	-0.143271	-0.365826	0.31927	-0.183315	-0.364659	-0.34472	-0.318827	0.683128	-0.0686667
KMT2C	0.516009	0.0960888	0.876043	-0.360203	-0.183239	0.00291451	-0.153735	-0.0735959	-0.666719	0.250552
INPP5A	-0.804639	-0.00962306	-1.40273	-0.0842198	-0.183208	0.459989	-2.87166	-0.611372	1.31386	0.076778
PECAM1	-0.572193	0.0478632	0.125155	0.0314775	-0.183132	-0.0273314	-1.33259	-0.0949634	0.681824	-0.183023
ARAP1	-0.589177	0.355167	-0.394473	-0.420678	-0.18223	-0.103261	0.0187806	-0.263096	0.0235171	-0.318569
TNPO2	-0.152831	0.00757736	0.0287784	0.412145	-0.18201	-0.0583131	-0.208559	0.005905	0.231521	-0.270202
SCAI	0.552569	0.576683	0.0439736	0.143575	-0.182005	-0.365123	-0.687596	-0.0480799	0.703099	0.581586
PRKCA	-0.174889	0.0569483	-0.288049	0.0312539	-0.181911	0.254479	-0.56309	0.16602	0.547704	-0.233637
SDE2	0.264023	-0.141113	0.234398	1.10815	-0.181872	-0.485064	-0.409002	0.136955	0.277587	-0.0921204
DENND2D	-0.258989	-0.389032	0.357275	-0.0297669	-0.181869	0.381541	0.384499	0.473245	0.0301617	-0.319882
VPS52	-0.236264	0.0432508	-0.345289	-0.871052	-0.181631	0.565218	-0.171887	-0.300488	0.41701	0.352048
TM9SF2	-0.0647178	-0.0331886	-0.433323	-0.436001	-0.181592	0.17674	-0.417952	-0.129224	0.728914	-0.330963
EGR1	-1.31192	0.139416	3.2778	-0.34142	-0.181556	-0.349421	-1.37968	-0.336193	-1.11401	0.109736
HMGXB4	0.878473	0.189747	0.865682	0.180354	-0.181548	-0.187939	0.308943	0.200099	-0.741163	0.15816
MPP7	0.107699	-0.83164	-0.0419014	0.16611	-0.181421	0.104852	-0.117707	-0.716696	0.37262	0.43334
DAPK1	-0.551312	-0.167933	1.11211	0.575384	-0.181398	-0.346613	-0.82665	0.0330362	-0.444247	0.0684222
ZNF22	0.430043	-0.137751	-0.738158	-0.0310794	-0.181318	-0.566413	0.0776565	0.198606	0.194515	0.398934
GMPPA	-0.474547	0.228361	0.053611	-0.105237	-0.181037	0.323272	-0.343096	-0.138917	0.376368	0.121012
SPG21	0.0632007	0.258531	-0.300929	-0.130203	-0.180868	-0.294159	0.250626	0.036285	-0.0981545	-0.456011
ALKBH5	-0.238877	0.130634	0.552083	-0.183515	-0.180771	-0.150263	0.093292	0.00605958	-0.0618431	0.0428279
GTF2H3	1.19818	0.0310573	0.715719	0.86065	-0.180613	0.318623	-0.280122	-0.0825445	-0.830604	-0.203384
VPS50	-0.43362	-0.214602	-0.0416453	0.205285	-0.180581	0.0764873	-0.292569	-0.208329	0.318619	-0.150342
P4HB	-0.133589	0.22553	-0.233189	0.088542	-0.180243	0.119293	-0.211543	-0.406169	0.417686	-0.12799
ACYP1	-0.748986	-0.0454662	-0.261391	-0.215344	-0.17997	0.318631	-0.153851	-0.501864	0.516481	0.435396
TESC	-0.29215	-0.638053	-1.44076	0.851593	-0.179894	0.407942	-0.924134	0.117299	1.03923	0.0539895
ATP6V0D1	0.0930073	0.248	-0.840769	-0.0499586	-0.179742	-0.194698	0.198066	0.0289358	-0.124202	-0.567627
DYRK1A	-0.168699	-0.103488	-0.28654	0.064177	-0.179566	-0.189423	0.0695733	0.393353	0.255828	-0.0244514
UBE2L6	-0.245732	0.40004	-0.424259	-0.361587	-0.179516	-0.151483	0.268526	0.105211	-0.225245	-0.066091
RINL	-0.566365	-1.05448	-1.26553	-2.57343	-0.179493	0.84289	-0.289112	0.557666	0.608214	0.122323
PLXND1	-1.0361	0.233446	1.32204	0.106144	-0.17933	-0.0450236	-0.986915	-0.8123	-2.57597	-0.5178
RABGEF1	-0.344811	-0.0797253	-0.257281	0.413332	-0.179172	0.110711	-0.147203	-0.0215314	0.462968	-0.0248406
SNX29	-0.344129	-0.394572	-0.948066	-1.87307	-0.179167	0.111456	-0.286128	-0.00974163	0.191581	0.569921
ROCK2	-0.858616	0.162456	-1.1042	-1.76385	-0.178876	-0.0306129	-1.71962	-0.741414	1.13051	0.618383
HSPB1	-1.76158	-0.000693806	0.00604271	-0.130692	-0.178521	-0.438928	-1.65895	-0.50008	1.24378	0.108816
ZNF264	0.379102	0.247398	-0.278657	-0.602508	-0.178428	-0.122908	0.472967	-0.475451	-0.490606	0.21929
ANP32A	-0.275588	-0.285677	-0.142477	-0.0817873	-0.178376	-0.121658	0.32042	0.56207	0.00601327	-0.377053
CLMN	-0.42717	0.622998	-0.590196	-0.621551	-0.178363	0.243331	-0.24874	-0.408712	0.437392	0.0187042
ATG4B	0.359229	0.378356	-1.31619	0.136704	-0.177933	-0.33298	0.495178	0.0768069	0.241509	-0.0758795
WDR61	-0.296044	-1.82423	0.412233	0.387706	-0.177916	0.231555	0.458621	-0.497988	-0.0580837	-0.130442
CD46	0.0576838	-0.0638486	-0.798654	0.371103	-0.177852	-0.283428	-0.551055	0.0337644	-0.130738	0.182545
CPPED1	-0.624034	-0.164104	0.434343	0.134131	-0.177544	0.201392	-0.0690986	0.147134	-0.44354	-1.17506
GSDMD	-0.17776	0.102986	0.138263	-0.0432572	-0.177541	0.179897	-0.239862	0.0850338	-0.193807	-0.195016
DTNBP1	-0.370221	0.0684779	-0.400706	-0.691154	-0.177449	-0.0618203	-0.0625827	0.0302375	0.391297	0.54913
RBPJ	0.0468398	0.143184	0.509887	-0.420532	-0.177433	0.0850915	0.405483	0.205259	-0.550184	-0.0560399
LASP1	-0.777185	-0.230358	-0.400445	-0.11476	-0.17741	0.108915	-0.26281	0.039006	0.793065	0.0354559
PIK3C2A	-2.07893	0.803853	-1.60458	0.049677	-0.177383	-0.0260744	0.815303	0.407959	-0.604016	-0.311242
CHUK	-0.367637	0.541233	-0.1009	-1.40153	-0.177343	0.247465	-0.282706	-0.128107	0.167096	-0.14955
DDX19B	-0.310034	-0.0541295	0.335039	0.155215	-0.177281	0.138109	-0.151759	0.107369	-0.11647	0.195503
UBE2K	-0.531978	-0.0318768	0.00530119	-0.204927	-0.177095	0.0714914	-0.290282	-0.140666	0.279017	-0.216126
DNAJC7	-0.301134	-0.145687	0.412377	-0.889815	-0.176863	-0.0758026	-0.207162	0.233598	0.372827	-0.0184024
TATDN3	-0.76775	0.0541101	0.875384	0.454696	-0.176444	-0.068185	0.384968	0.501295	-0.714311	0.369219
CEP95	-0.0213316	0.465779	0.502581	-0.297763	-0.176322	-0.27841	0.272044	-0.197684	-0.514373	0.199003
UHRF2	0.301381	0.603272	-0.133369	-0.0095629	-0.175922	-0.50506	0.0726987	-0.677109	0.233331	0.397396
ADRM1	-0.572645	0.331688	0.343406	-0.36467	-0.175858	0.0468466	0.146407	-0.253866	0.0014042	0.127071
UBASH3A	-1.04543	-0.159578	-0.473355	1.19791	-0.175734	0.0885661	-0.622419	-0.382125	1.10216	-0.0855036
IRS2	-0.720767	0.0817106	-1.37974	-0.047602	-0.175573	0.0648512	-2.46745	0.0201255	1.61885	0.348875
NPC2	-0.0120264	-0.342575	-0.60124	0.0157623	-0.175344	-0.366795	0.0257752	0.240364	-0.0546933	-0.250221
ARHGEF6	-0.232211	-0.0414465	-0.471262	0.277273	-0.174326	-0.0229271	0.414644	-0.00461105	-0.238574	0.168854
ADA	-0.407898	0.2428	0.173684	0.552291	-0.174193	0.0516612	0.354429	0.188669	0.22521	0.0164008
STK4	-0.428422	0.159188	-0.698807	-0.306766	-0.174187	-0.0794059	0.238641	0.014936	0.204948	0.157425
REST	1.32236	-0.366305	0.657627	0.145342	-0.173804	-0.303052	0.0995647	0.271996	0.852874	0.478458
RNASET2	0.280041	0.460034	0.0343534	-0.446476	-0.173427	-0.0746865	0.0718109	0.0995367	-0.390755	-0.141036
TAF6	0.652222	-0.213171	0.0120676	0.398325	-0.173239	0.0721379	0.183332	0.279452	-0.404567	-0.448017
TBCA	-0.544998	-0.148432	-0.720871	0.367255	-0.173204	-0.160868	-0.239124	0.304991	0.738282	-0.0587808
SERINC3	-0.766564	-0.0338313	-0.259409	0.235429	-0.173095	-0.128974	-2.97574	-0.102981	0.996868	-0.156835
GMFB	-0.982175	0.022024	-2.18414	0.481787	-0.173079	0.183159	-0.358972	-0.00598742	0.507866	-0.0346808
PDPK1	-0.351595	0.531903	-0.103844	0.436727	-0.173026	0.254226	0.0112153	-0.611342	0.0541712	-0.23716
PARP12	0.156013	0.792798	0.218098	-1.01696	-0.17268	0.267878	-0.12786	-0.632941	0.204839	0.019279
AKAP9	0.635077	-0.107096	0.103	-0.446383	-0.172645	0.240994	0.367402	0.0970647	-0.296021	-0.0644216
C11orf68	-0.452145	-0.501877	-0.300944	-0.988791	-0.172622	0.132902	-0.00690554	-0.264031	0.336742	-0.158211
SH3BGRL	-0.756309	-0.177971	0.0532102	0.193001	-0.172551	-0.265267	-0.298855	0.165519	0.292376	-0.0759059
AP1S2	-0.503473	-0.71026	-0.221882	0.538399	-0.17243	-0.230043	0.156082	-0.321022	0.325441	-0.191153
DOCK2	-0.0466831	0.359358	-0.181406	-0.160272	-0.172179	-0.131982	0.236948	-0.171698	-0.245475	0.10018
KAT8	0.136373	-1.57661	-0.414231	0.537339	-0.17199	0.0132381	0.161119	0.161999	-0.251729	-0.20122
UBE2V2	-0.728163	-0.155608	-0.25067	0.429509	-0.17152	-0.238122	0.145614	-0.610617	0.449531	0.406479
MAP4K2	-0.797106	-0.0247764	-0.541668	-0.140533	-0.171049	-0.126632	-0.443031	0.102152	0.828187	0.311133
EIF1AD	-1.08933	0.718914	0.647999	0.228919	-0.171045	-0.150068	0.17017	0.298979	-0.0317355	0.316583
CMTM5	-0.825341	-1.55164	-1.41353	-1.45946	-0.17097	-0.231878	-1.95828	-0.870912	1.04171	1.36995
SOS2	-0.731261	0.567082	0.209132	-0.540719	-0.170939	-0.30472	0.834338	0.249103	-1.12256	0.182581
NFATC3	-0.537171	-0.0161398	-0.282867	-0.216837	-0.1709	0.132657	1.09683	0.0386627	-0.401723	-0.151818
PRKCB	0.00855359	-0.00893742	-0.96305	-0.0719879	-0.170263	-0.0492197	-0.431702	-0.0205675	0.516411	0.134053
LILRB2	0.0994455	-0.142468	0.231247	0.12631	-0.17011	0.149993	0.699662	-0.128279	-1.06364	-0.563705
UBQLN2	-0.222141	0.313769	0.569688	0.224447	-0.170004	-0.342413	0.260329	0.463594	-0.422343	-0.0560891
PARVB	-0.771209	0.226718	-1.34865	-0.0828689	-0.169933	0.365831	-2.01955	-0.981513	1.22472	0.538967
ARL2BP	-0.796789	0.103157	-0.350945	0.350803	-0.169805	0.187135	0.349074	-0.239614	-0.133383	-0.225639
LMF2	0.509834	0.547205	0.504896	-0.290218	-0.169796	0.109486	-0.130415	-0.0566668	-0.101001	0.0133875
KLHL11	-0.901139	0.285859	0.474136	0.43994	-0.1697	-0.371299	-0.866335	0.0333459	-0.126001	1.29305
AP3D1	-0.143754	0.257527	-0.141709	-0.521485	-0.169633	0.0775536	-0.201927	0.0108204	0.297256	0.0114456
BCCIP	-0.0712568	-0.160827	0.0391236	-0.498748	-0.169625	-0.134417	0.313981	0.184038	-0.134705	0.696418
SNX9	-0.376444	-0.264947	-0.395948	-0.623968	-0.169459	-0.31433	-0.692825	-0.274677	1.00276	0.693204
PRDX6	-0.794312	-0.506445	-0.171323	0.264768	-0.169313	0.0118787	-0.788805	0.0478811	0.881312	0.267217
UBA7	-0.796079	0.273764	-1.46785	-0.135443	-0.169309	0.223587	-0.893707	-0.891901	0.900579	0.00822179
ARL14EP	-0.0433917	-0.532452	0.663587	-0.0911131	-0.169241	0.150913	-0.0250077	0.181674	0.420726	0.498264
RANBP1	-0.498103	-0.13788	0.0975512	-0.0922608	-0.168853	0.0790083	0.0520409	-0.0799454	0.262307	0.214351
RRM2B	-0.473621	-0.521711	-0.267834	-0.429838	-0.168801	0.0698774	-0.200498	0.265887	0.448825	-0.498093
PITPNA	-0.393668	0.186439	-0.401101	-0.52287	-0.168464	0.243111	0.137509	-0.124154	0.0876475	-0.167904
MLH1	-0.505104	-0.346641	0.259968	-0.356141	-0.168363	-0.0500778	-0.00842544	-0.323838	0.457371	0.662464
NCOA1	0.146833	-0.125259	-0.121347	-0.766782	-0.168341	0.0285027	0.773732	0.206229	-1.03187	-0.116714
PIK3IP1	-0.0738425	-0.263915	-0.823534	0.280249	-0.168116	-0.255445	0.346749	0.140203	-0.267398	0.21455
DCK	-0.356601	-0.914743	0.142116	-0.731332	-0.167773	-0.0295476	0.1667	-0.0156011	-0.0609051	0.341648
PDK3	0.0875673	0.03111	-0.0807371	0.0779187	-0.167632	-0.280427	-0.0450631	-0.216679	0.189805	0.125588
PIK3CA	-0.388445	0.436443	-0.310966	0.0648532	-0.167519	-1.38933	-0.480946	0.637623	0.551251	0.465809
PURB	0.0224858	-0.204481	-0.0919607	0.250007	-0.167469	0.171593	-0.459901	-0.0608692	0.598906	0.108988
DIS3L	-0.971227	0.0266444	0.303417	-0.361323	-0.167213	0.478932	-0.0444193	-0.493928	-1.264	0.438485
KIF5B	-0.548442	0.338674	-0.139743	-0.0518317	-0.167016	-0.0257249	-0.320102	-0.158298	0.521994	0.172301
ALDOA	-0.541159	0.107159	-0.557143	-0.0535042	-0.167007	0.0263823	-0.396543	-0.0395363	0.720179	-0.202182
CREBRF	0.857592	0.0677234	0.608546	0.0235275	-0.166975	0.00944091	-0.305599	0.522545	-0.571195	-0.0621788
TPST2	-0.0288536	-0.424697	-0.415082	0.0172599	-0.166964	-0.270097	-1.15345	0.208895	0.842601	-0.24652
CCDC88A	-0.665571	0.182761	0.662313	0.236034	-0.166948	0.0166878	-0.207873	-0.0787937	-0.347693	-0.187737
SH3GL1	-0.54068	0.411688	-0.575664	-0.634528	-0.166872	-0.113531	-0.788246	-0.373037	0.979857	-0.147764
CEP97	-0.404037	0.316025	-1.20078	0.703486	-0.166819	0.320051	0.0665561	0.238434	0.437868	-0.0743937
NFXL1	0.410432	-0.274872	0.581384	-0.242756	-0.166726	0.647947	-0.24395	-0.0144733	0.127233	0.0305045
RRAGA	-0.0601983	-0.562741	-0.115232	0.156185	-0.166608	-0.545422	0.220268	-0.124361	0.0343948	0.483035
CDC42BPB	-1.01785	-0.668398	-1.72661	-0.511736	-0.166601	-0.269755	-2.5345	-0.438332	1.28975	0.891886
GABPB1	-0.0839309	0.0114316	-1.0795	-0.190316	-0.166552	0.281865	0.0980059	-0.326885	0.357374	0.117446
OXR1	-1.21383	-0.143576	-0.0974844	-0.841966	-0.166357	0.243372	-0.366829	-0.0547753	0.148006	-0.458276
G6PC3	-0.0870811	-0.743447	-0.615685	0.215684	-0.16632	-0.211881	-0.348357	0.305349	0.705183	-0.167066
EEPD1	0.209191	0.494711	-0.189889	-1.1091	-0.16582	0.291971	0.462429	-1.31258	-2.27197	-0.405448
TBC1D10B	-0.324253	0.581075	-0.357235	-0.491647	-0.165801	-0.474819	-0.578122	0.520694	0.15906	-0.326098
SGTB	-0.77779	0.391276	0.264294	0.252525	-0.165771	-0.413685	-0.194434	0.306328	0.0173019	0.388271
HUWE1	-0.269976	-0.150253	-0.0579761	-0.320665	-0.165746	0.0420892	-0.220548	-0.155033	0.422422	0.343082
CDK7	0.521867	-0.192868	0.601476	0.319876	-0.165678	-0.112186	-0.229119	0.272486	-0.676074	-1.62995
FAM177A1	-0.497119	-0.16926	-0.917918	0.208189	-0.165416	0.026951	-1.37053	-0.240352	1.06087	0.544199
PNP	-0.554822	-0.438889	-0.690801	0.356525	-0.165347	-0.0767974	-0.495345	-0.15169	0.688702	0.163314
SPECC1L	0.400577	-0.0914124	0.353545	0.285064	-0.165151	0.351675	-0.267163	0.290073	-0.220775	-0.359009
RIN3	-0.59469	0.235031	-0.200215	-0.108274	-0.165149	-0.108385	-0.0144098	-0.411449	-0.0560554	-0.126817
RFX1	0.648192	0.15704	0.552018	0.328969	-0.165108	0.089946	0.0328045	0.0600195	-0.559193	-0.703617
IRF2BPL	-0.07704	-0.367902	0.0763598	-0.0694782	-0.165043	-0.0857045	0.0253475	-0.111308	-0.417641	0.176142
HINT1	-0.528768	-0.155257	-0.0217106	0.21434	-0.164607	-0.153917	0.266798	0.452391	0.0188903	0.132374
TAOK2	0.201252	-0.231838	-0.422916	-0.184642	-0.164546	0.134455	-0.290935	-0.443997	0.0207507	-0.0134775
DOCK10	-0.257207	0.127114	-0.000347933	-0.280071	-0.16442	0.137006	0.0529728	-0.232882	0.324962	-0.263248
ALKBH3	-0.400702	-0.101465	-0.629379	-0.502971	-0.164233	0.259648	-0.681151	-0.48925	-0.125049	0.226268
HMBOX1	0.304661	-0.144673	1.12103	0.181864	-0.164012	-0.380915	-0.0231733	0.3393	-0.426326	0.386936
IPO9	-0.287205	-0.272234	0.293663	-0.400229	-0.163975	0.637937	-0.218311	-0.618302	0.303315	0.188661
EIF1AX	-0.0644437	-0.320209	0.0166445	0.14544	-0.163801	-0.163332	-0.0899078	-0.229069	0.0935604	0.365434
TBC1D20	-0.0935739	-0.660343	0.137398	-0.679349	-0.163288	-0.10884	-1.14295	0.0915952	0.942246	-0.0950794
PPP5C	-0.383029	0.22464	0.0262399	-0.63948	-0.16324	-0.117005	-0.0952499	0.341595	0.248477	-0.412784
ENO1	-0.545819	0.115763	-0.273787	0.0651637	-0.162626	0.130181	-0.125089	-0.0475643	0.410278	-0.160551
TBXAS1	-0.660363	-0.682933	-0.97409	0.275799	-0.16251	0.201968	-1.60933	-0.0887021	1.04485	-0.458467
MED12	0.459815	-0.23464	0.62327	-0.306926	-0.16249	0.0731525	0.21322	-0.56937	-0.557966	-0.209792
P4HA1	-0.0795384	0.381148	-0.308586	-0.476081	-0.162489	-0.566872	-0.323064	0.166183	0.259034	0.165788
TOR1A	-0.0125897	-0.198664	0.137941	0.0448835	-0.162265	-0.207528	-0.0168125	-0.115454	0.0173654	-0.12046
ARPIN	-0.0266227	0.0187094	1.34518	-1.4936	-0.162193	-0.221082	-1.63349	-0.0339944	-1.55961	-1.22759
PLEKHM2	-0.155035	0.327383	-0.01255	-0.0143754	-0.162153	0.086372	0.428997	0.0891146	-0.313502	-0.278254
TXNDC17	-0.635144	-0.18173	-0.0858816	-0.194057	-0.161969	0.140831	0.165871	0.423106	-0.0641456	0.0252915
ZNF551	0.484548	-0.682278	0.688304	0.13379	-0.161879	0.822342	0.111686	0.474511	-0.341379	-0.355146
ABCC1	-0.21543	-0.687233	-0.668493	0.343228	-0.161667	0.187626	-0.971649	-0.161077	0.668332	0.417354
EIF1	0.215789	0.215605	-0.671756	0.073236	-0.161514	-0.0573683	-0.512982	0.245451	0.505793	0.0634764
TMEM38B	0.0851859	-0.176864	1.36194	0.167005	-0.161446	-0.97869	0.0854093	-0.126582	0.133832	0.926446
EXOSC5	0.691356	-0.462712	0.290407	-0.022034	-0.161346	0.120613	0.312616	-0.378268	-0.39086	-0.447861
IFI35	-0.351982	-0.192647	-0.0927085	0.232011	-0.161282	0.0383152	0.280535	-0.483173	0.0504006	-0.0609618
CD47	-0.121274	0.282408	0.288272	-0.00887465	-0.161132	-0.08907	-0.390982	-0.163701	0.503651	-0.101078
WDR44	-0.906838	0.54436	-1.2497	0.851047	-0.161129	-0.137463	-1.27758	-0.0540919	1.071	-0.0707067
SRPK2	0.0453278	-0.195897	0.123806	-0.499304	-0.160862	0.0867065	0.0474368	0.0502651	-0.17976	0.327837
PARP9	-0.0255021	-0.250074	-0.162273	-1.03344	-0.160798	0.0117426	0.148917	-0.196455	0.0835233	0.144251
C3orf38	-0.0942178	-0.504128	0.615329	0.624853	-0.160764	-0.346986	-0.125772	0.299066	-0.355401	0.198586
SIAE	-0.523035	-0.977826	-1.24722	0.638606	-0.160635	0.138035	-1.545	0.0503534	1.53475	0.185526
NLRC5	-0.0560286	0.47314	-0.156769	-0.298089	-0.160519	0.237388	-0.210358	-0.0336594	0.669493	0.0320173
RFX5	0.195404	0.188373	-0.308365	-0.243896	-0.160371	-0.0595677	-0.0215837	0.019981	0.250637	0.101126
UNC93B1	0.277184	0.175431	-0.309425	-0.446576	-0.160133	0.243171	-0.16929	-0.232544	-0.317822	-1.06762
AHCY	-0.357904	-0.0199493	-0.526972	0.609914	-0.160078	-0.28751	0.139408	0.243828	0.311487	0.0675884
ARHGEF12	-1.39493	-0.910913	-1.33458	1.3603	-0.159908	-0.503842	-2.93327	-0.352392	1.61576	0.276535
SLC37A4	0.0913586	-0.439093	-0.985458	0.374373	-0.15987	0.553852	-0.462602	-0.0814949	0.414563	-1.06295
GLO1	-0.504017	-0.164464	-0.299631	0.00845342	-0.159565	-0.292642	-0.0507906	0.377362	0.276046	0.275401
CNBP	-0.821059	0.292099	-1.17784	0.0855878	-0.159419	-0.156256	0.149637	0.325354	0.768051	-0.103144
VPS11	-0.224659	0.508944	-0.191169	0.0519063	-0.159405	0.158389	0.157741	-0.238735	0.0908671	-0.342664
FUCA2	0.0220155	0.632653	0.022324	-0.184994	-0.15905	-0.247583	-0.434569	-0.182692	-0.357048	-0.564471
ARF4	-0.385453	-0.0531454	-0.481378	0.645077	-0.158826	-0.0423687	-0.623901	-0.133856	0.896593	0.0562248
NUBP2	-0.178835	0.383216	-0.818044	0.279848	-0.158639	0.316138	0.0380341	-0.350745	0.276653	0.209132
MPEG1	0.0895682	-0.0948854	-0.110586	-0.0269832	-0.158635	-0.18653	-0.517684	-0.566884	-1.28953	-0.123549
RAP1A	-0.25463	-0.0917824	0.446346	0.0193427	-0.1586	-0.28609	-0.0152264	0.120019	-0.0810455	-0.204128
DPYSL2	-0.476216	-0.0279907	0.102989	-0.465819	-0.158575	0.372588	-0.278062	-0.370169	0.293807	-0.499259
TRAF6	-0.459612	-0.329669	-0.35831	0.405485	-0.158431	0.172194	-0.649023	-0.100428	0.599648	-0.237382
IPO8	-0.176115	-0.427458	0.303034	-0.476567	-0.158231	-0.0750848	0.0799583	0.236155	-0.231869	-0.0188274
BICD2	-0.511583	-0.135823	-0.831166	-0.0515452	-0.158061	-0.0510383	-0.412387	-0.351984	0.531983	0.187346
MSH6	-0.169883	-0.657705	0.507086	1.01876	-0.157682	-0.643841	0.210715	0.0652079	-0.110794	0.000559883
STT3B	-0.0988523	-0.0139545	0.0280147	0.247488	-0.15746	-0.237548	-0.356337	0.0777451	0.537331	-0.0947174
ZNF226	0.492584	-0.482983	-0.627323	-0.847512	-0.157306	0.742923	0.130307	-0.00909061	-0.0313282	-0.372097
BZW2	-0.483812	-0.270128	-0.256295	0.665844	-0.157255	-0.484804	-0.182038	-0.320199	0.393072	0.157811
IQGAP2	-0.53359	0.150115	-0.703465	0.17391	-0.157047	0.415785	-0.711618	-0.305281	0.856359	-0.520072
ST13	-0.564601	-0.325984	0.126047	0.694501	-0.15668	-0.108665	-0.00529137	-0.0066665	0.4414	0.0359075
PTDSS1	0.200437	0.219497	0.0625642	0.124809	-0.156324	-0.0445658	0.0719314	-0.120386	-0.0709384	-0.0473504
MAP2K4	-0.138684	-0.934444	-0.315837	0.146409	-0.156317	0.641157	-0.330724	-0.204612	0.436836	-0.0131826
PDCD4	-0.585767	0.324633	0.395088	0.00238252	-0.156269	-0.190501	0.178746	-0.124608	0.120825	0.227463
EHD1	-0.682078	0.0365576	-0.591745	-0.375987	-0.156009	-0.0761482	-0.244952	0.0582333	0.550209	-0.397049
SEPHS1	-0.133008	-0.155606	0.0116465	0.649028	-0.155858	0.00155427	0.258923	-0.308411	-0.0128046	-0.205959
CUL4B	-0.355867	-0.0573808	0.00342696	-0.071812	-0.155584	0.0508343	0.113657	0.369463	0.264538	-0.201411
HMGB2	-0.445587	-0.223817	-0.322142	0.293292	-0.155573	0.220797	0.427489	-0.0709132	-0.180692	0.47528
OTULIN	-0.695864	-0.0882505	0.210301	0.0277649	-0.155214	0.0419751	-0.141411	-0.423647	0.352224	0.0539525
UBE3C	-0.476907	0.347105	-0.808113	0.750297	-0.155186	-0.320679	-0.478301	-0.0575655	0.61077	-0.325166
C6orf47	-0.646482	-0.491161	0.471299	0.321612	-0.155102	-0.035531	-1.18121	-0.200511	0.547392	-0.190673
DBN1	-0.812578	-0.152943	-1.31023	0.254752	-0.155094	-0.113465	-1.67491	0.15617	1.46192	0.0990965
DIAPH1	-0.393327	0.114442	-0.551693	0.0451061	-0.154929	0.192888	-0.329466	-0.377847	0.80707	-0.112509
ZFAND1	-0.615374	-0.61565	-0.461734	-0.34369	-0.154569	-0.345066	-0.670135	-0.13783	0.693653	0.00273499
USP16	-0.287448	0.0921174	-0.068475	-0.0669107	-0.154062	0.232135	0.0839739	-0.011268	0.0410499	-0.0334697
AHSA1	-0.469824	-0.716388	0.149243	7.84235e-05	-0.154017	-0.0210643	-0.15562	-0.0294351	0.455127	-0.492295
SIMC1	2.65242	-0.275642	-0.363503	-1.24765	-0.153992	0.0174234	-2.30685	-0.790693	-1.04674	0.259524
ACTR1A	-0.415018	0.249328	-0.998262	-0.197634	-0.153967	0.0419048	-0.336327	-0.17337	0.687615	0.14008
CAT	-0.648032	-0.260727	0.0847904	0.701163	-0.153764	-0.0111873	-0.0535805	-1.10503	0.217026	-0.158596
CARD16	-0.587265	-0.161476	-0.568579	-0.26036	-0.153565	0.0344446	0.436184	0.0180299	-0.132813	-0.393164
WIZ	0.712502	0.142092	-0.159106	-0.584418	-0.153438	0.235952	0.212016	-0.178446	-0.154655	-0.298683
ENO2	-1.09443	-0.266064	-0.545811	-0.644658	-0.153096	0.644878	-1.2484	0.502008	1.01122	-0.794205
CORO2A	-0.193603	-0.116966	0.467036	-0.0133432	-0.153064	-0.0401283	0.356072	0.360329	-1.14962	-0.00330814
CD1C	0.71572	0.237642	-0.573458	0.653404	-0.153029	-0.476752	0.166644	0.356371	0.531415	0.357128
SLC37A1	-0.348557	-0.282884	-1.88898	-0.207139	-0.152928	-0.562924	-2.4201	0.0552754	1.11798	0.198578
PTPN23	-0.436431	0.171878	-0.350351	0.137452	-0.15289	0.0609352	-0.104848	-0.189986	0.422121	0.0843206
MYD88	-0.653596	-0.0607702	-0.132682	0.280757	-0.152785	0.0138007	0.279731	-0.535989	-0.163284	-0.27004
ERI3	-0.193378	0.00781185	-0.131407	0.529555	-0.152647	-0.0248272	0.221937	-0.395636	-0.432242	0.404392
VPS36	-0.325512	-0.180752	-0.503007	-0.348418	-0.152614	-0.0267946	-0.0211531	-0.145964	0.327658	0.0163319
ATP6V1H	-0.425186	-0.375012	0.184773	0.625781	-0.152576	-0.143491	-0.276309	-0.306466	0.467482	0.256429
SLC12A9	0.49363	0.208225	0.448436	-0.0784718	-0.15225	-0.14111	-0.148705	0.111298	-0.457902	-0.0857243
LIMD2	-0.463167	-0.00200141	-1.09895	-0.338291	-0.152115	0.0935823	0.227198	-0.00797535	0.518065	0.0271451
HDGF	-0.492608	-0.209314	0.293213	0.593601	-0.151807	0.0410922	0.430146	-0.440758	-0.111741	0.0143668
RNFT1	0.274872	0.153051	0.226352	-0.0118003	-0.151703	0.494717	-0.0718229	-0.744436	0.0109528	0.48371
ITPKB	-0.635562	0.192517	-0.735104	-0.455679	-0.15146	0.0307599	-0.861882	-0.266548	0.598859	-0.0158992
TAGLN2	-0.657722	0.0243557	-0.473707	-0.0370579	-0.151024	-0.248092	-0.8736	0.1709	0.876566	0.248835
BECN1	-0.134866	-0.0154105	0.234702	0.192281	-0.151	0.0589329	-0.0368144	-0.260412	-0.0034918	-0.0877118
WIPI1	-0.840219	0.114523	-1.77747	-0.462996	-0.150859	0.709111	-0.509787	-0.247092	0.797179	0.21953
AHCYL1	-0.861399	-0.608108	0.437081	0.165647	-0.150858	0.12218	-0.450522	-0.351815	0.517619	0.0151573
TELO2	-0.231869	-0.400433	0.675058	0.0979612	-0.150806	0.0446356	-0.689883	0.105903	-0.448594	0.00740804
NKTR	0.838319	0.275531	0.357944	-0.554012	-0.150691	0.0999031	0.360671	-0.0391425	-0.679158	0.0618937
LIN37	-0.562392	-0.445508	0.974673	-0.105627	-0.150678	-0.360498	0.361474	-0.230742	-0.520807	0.0116068
ACTR1B	-0.397606	-0.298804	-0.97376	-1.06963	-0.150407	0.103789	-0.261122	0.0253831	0.637548	0.426117
PGM1	-0.80976	-1.05737	-1.08588	1.24669	-0.150351	-0.0490807	-0.316999	0.0146022	0.614069	0.11251
EHD4	-0.55406	-0.247423	-0.185501	-0.966748	-0.150129	0.282447	-0.895563	0.0944987	0.684057	-0.194641
SMAD4	-0.288484	0.295509	0.0222957	0.0984986	-0.14979	-0.675939	-0.138543	0.523878	0.0347482	-0.0546102
SENP7	0.772118	0.434466	-0.126149	-0.0644813	-0.149714	-0.0335645	0.320686	-0.0118923	-0.0628765	-0.327495
UXS1	0.00378596	-0.0893148	-0.174029	-0.605838	-0.149384	-0.226632	-1.06325	-0.427517	0.693797	0.325179
ADD3	0.144746	-0.135017	0.0899668	0.199044	-0.149053	-0.14268	0.220537	0.00909354	0.163064	0.0798286
CAMLG	0.460839	-0.069774	-0.400792	-0.0227349	-0.148967	-0.0141809	-1.15747	0.457725	0.581245	-0.159236
PPP3CC	-0.317843	0.275156	0.774442	0.0915633	-0.148699	0.00739451	-0.598222	-0.12795	0.191453	-0.18613
ZNF655	0.578264	0.297654	0.798668	-0.284897	-0.148476	-0.105791	0.388341	0.0509944	-0.535622	0.0417111
SMAD3	0.402088	0.0110589	-0.580485	-0.151165	-0.148429	-0.347303	-0.578496	-0.275365	0.54366	-0.11139
ARMT1	-0.51016	-0.311312	0.195272	0.800461	-0.148347	0.243111	-0.0205162	-0.169826	0.111659	-0.468713
PIH1D1	-0.150384	0.117385	-5.20425e-05	0.165079	-0.148217	0.149872	0.0450451	0.15848	-0.112167	0.00161177
PLXDC2	-0.636429	0.187413	-1.43581	0.0835763	-0.148138	0.0248424	-2.28907	-0.425886	0.760393	-0.262011
CBR1	-0.627337	0.0457922	-0.354282	-1.11323	-0.148093	-0.0852379	-0.122345	0.0652204	0.375845	-0.108039
UPF3B	-0.41059	-0.0349651	0.393006	-0.551166	-0.148028	0.149952	0.0345599	0.154715	0.426174	0.0249397
ZNF800	0.718879	0.185127	-0.0573132	-0.530445	-0.147922	0.00945705	0.0581111	0.0566269	-0.327196	0.502078
TAPBPL	0.136742	-0.182996	-0.387958	-0.889892	-0.147737	-0.235554	-0.43056	0.151118	0.114128	0.0964666
MOB2	-0.680401	0.262604	-0.0605168	-0.714607	-0.147597	0.0735146	-0.175395	0.112509	0.289557	0.458037
WDR1	-0.572233	-0.0606476	-0.868911	-0.116457	-0.147437	0.242921	-0.617005	-0.476691	0.93144	0.0931796
MIOS	0.301963	0.741394	-0.268237	-1.38292	-0.147429	0.103666	0.100255	-0.829883	0.0665906	0.108905
NSUN5	0.467537	0.22002	-0.0893886	-0.0805455	-0.147181	0.010652	0.169695	-0.138383	0.01186	0.35948
SPECC1	-0.530522	-0.42225	-0.284171	0.291959	-0.147002	-0.00854867	-0.962396	-0.950359	0.640257	-0.308516
CNPY3	-0.12189	-0.0157804	0.0797394	-0.231358	-0.146998	-0.178035	-0.0527616	0.0817447	-0.135023	-0.1158
PFDN2	-0.367573	-0.150266	0.202353	-0.182266	-0.1468	-0.108034	-0.149409	0.0946375	0.450845	0.169399
MAP3K5	-0.614856	-0.527743	-1.0442	-0.594142	-0.146783	-0.0740919	-1.10921	-0.0488103	0.527743	-0.210986
TNIK	-0.703277	0.084747	0.0487018	-0.275323	-0.146754	0.389631	-1.11077	-0.344932	0.961793	-0.0459227
DOCK11	-0.187068	0.604856	0.141001	-0.157155	-0.146659	-0.0741471	0.0611061	0.103114	0.0449031	0.0599308
ARHGEF7	-0.351142	0.571837	-0.651151	-0.673028	-0.146614	0.138518	-0.252556	-0.388337	0.349113	0.312953
UBA1	-0.557399	-0.0581564	-0.242637	0.117966	-0.146547	0.0986216	0.00805738	-0.350644	0.234899	-0.00494407
PPP6R2	-0.319375	0.227184	-0.458328	0.0679972	-0.146545	0.254433	-0.104835	0.022971	0.195882	0.0279135
RASGRP2	-0.569498	0.00670209	-1.08316	-0.336693	-0.146455	0.11882	-0.749383	0.0737233	0.820531	0.230146
DGKA	-0.334281	0.306721	0.186164	0.0564724	-0.146409	-0.182437	0.591036	0.0716186	-0.0408075	0.124589
SRP14	0.0123376	-0.186938	0.195122	0.221145	-0.146311	-0.146765	0.30725	0.113361	-0.0595304	0.155646
CRKL	-0.68574	0.393597	-0.552446	-0.308405	-0.146257	-0.337025	-0.712212	-0.0623086	0.802971	-0.265206
ANKRD12	0.472387	-0.163982	1.32535	-0.374391	-0.146124	0.346543	-0.658953	-0.129022	-0.965141	0.0727503
IFT27	-0.559697	-0.0185521	-0.214718	0.665772	-0.146118	0.232542	-0.19136	-0.664415	0.440581	-0.432819
MAPK7	-0.547077	1.1036	-0.291468	0.130929	-0.146081	0.148035	-0.0354463	-0.817684	0.142475	-0.265857
SLC38A10	0.219665	-0.0497726	0.102407	0.348668	-0.14592	-0.0885226	0.127561	-0.5132	0.0974541	0.115203
ROCK1	-0.538999	-0.0565129	-0.693177	-0.292659	-0.145915	0.00465478	-0.232377	0.0969782	0.582129	0.198895
PRPF39	-0.0685276	0.144361	0.213006	0.440581	-0.145885	0.0791661	0.312357	-0.372874	-0.232988	0.627764
GART	-0.413529	0.371567	0.0172456	-0.276435	-0.145837	-0.698204	-0.054285	0.0382669	0.218712	-1.31999
EVI2B	-0.0245003	-0.509793	-0.146918	0.299068	-0.14573	0.0920053	0.280493	0.138779	-0.81223	-0.432587
AKR7A2	-0.581707	-0.248867	-0.659143	0.625767	-0.145677	0.147499	-0.449777	-0.12729	0.553021	0.0117871
MCMBP	-0.264432	-0.12305	0.358461	0.11143	-0.145666	0.280141	0.275568	0.106653	-0.540789	-0.551274
GOLGA3	0.234128	0.259121	-0.134317	0.0504752	-0.145493	0.174182	-0.0492081	-0.689212	0.151652	0.398964
IGSF6	-0.479906	-0.155131	0.230274	-0.356759	-0.145437	0.0440226	0.296611	-0.202287	-1.23205	-0.273197
ATOX1	-0.299529	-0.323107	-1.23927	0.00978498	-0.144885	-0.302614	0.0849994	0.287546	0.0430909	0.254307
RNF113A	-0.316775	-0.0385972	0.350018	0.881213	-0.144582	0.0210258	0.18824	0.0150605	-0.295687	-0.200171
MORF4L2	-0.474074	0.264651	0.996593	0.0748758	-0.144466	-0.486464	-0.618833	0.533491	0.10746	0.0376262
PACS2	-0.726625	0.439309	-0.635417	0.116989	-0.144296	0.308084	-0.654886	0.110869	-0.258093	-0.284515
MIS12	0.435615	-0.845764	0.531587	-0.082897	-0.144232	0.217208	0.153512	-0.0664835	-0.395365	-0.480637
UROD	-0.642592	-0.345202	-0.704473	1.80768	-0.144071	0.156953	-0.999871	-0.177794	0.773832	-0.381886
UBE2G1	-0.522484	-0.126342	-0.828974	-0.0612959	-0.143666	0.022812	0.526825	-0.102271	0.0255673	0.404854
CPNE1	-0.241676	0.0244535	0.124441	0.313936	-0.143656	-0.0725052	-0.0958294	-0.173807	0.398206	0.0795076
NSRP1	0.120205	0.133538	0.765018	-1.12726	-0.143408	0.271082	-0.0883739	-0.166355	-0.233368	0.202105
TBC1D2B	0.179491	-0.350385	0.080468	-0.18517	-0.143352	0.044583	0.696145	-0.785757	-0.974965	0.0442205
DOK1	-0.903343	1.01093	-0.779347	-0.755358	-0.143285	0.126814	-0.494429	-0.579495	0.66674	-0.770723
ZNF106	0.341096	-0.19075	-0.0647713	0.00890004	-0.142963	-0.12036	1.01256	-0.211507	-0.705221	-0.0510533
TPK1	-0.463181	-0.784989	0.378392	0.395679	-0.142902	-0.323079	0.509036	0.218229	-0.456724	-0.313589
LDAH	0.447674	0.560409	-0.206028	-0.592266	-0.142647	0.895911	-0.460201	-0.0499719	0.225743	-0.403889
XPOT	-0.39281	-0.399655	-0.0460313	1.06446	-0.142462	-0.282349	-0.0537228	-0.766074	0.090595	0.267043
CCT4	-0.33712	-0.542361	0.0784494	-0.09366	-0.142382	-0.0209155	-0.168999	-0.0924857	0.453262	0.165121
STK17B	-0.25544	0.0523484	-0.11636	0.220239	-0.142309	-0.236933	0.19475	0.2515	-0.0320017	0.189253
RAC2	-0.231256	-0.143042	-0.241873	-0.272029	-0.142259	0.153083	0.186305	-0.0460699	-0.0865403	-0.13929
NPEPPS	-0.570714	0.059938	-0.40861	0.175101	-0.142259	0.159923	-0.270818	-0.178088	0.576921	0.0501808
RUNX1	0.428567	0.19932	-0.368669	-0.288967	-0.142123	0.185165	0.378211	-0.0472651	-0.394201	0.000540166
EIF5	-0.479404	0.235875	0.301655	-0.141671	-0.141973	0.00562971	-0.286227	0.305185	0.543062	0.137363
SEC24D	-0.357964	-0.0843355	-0.329269	0.604299	-0.141837	0.568472	-0.208477	-1.41189	0.545171	-0.780544
KDM3B	-0.0821472	0.141399	-0.00448956	-0.22094	-0.141812	0.297499	0.0525568	-0.305747	0.0465071	-0.0286676
GRHPR	0.258561	-0.0721649	-0.506628	0.162761	-0.141752	-0.300967	-0.0580586	0.201662	0.386213	0.43972
ATP6V1C1	-0.304908	-0.153181	-0.232627	-0.128758	-0.141678	-0.466497	-0.111514	-0.0534228	0.403429	-0.253869
BIN2	-0.969911	0.0554545	-0.822853	0.0289758	-0.141656	-0.146221	-1.06663	-0.0113647	0.98443	0.102728
TSG101	-0.369043	0.358958	-0.518036	-0.672538	-0.141443	0.102655	-0.262964	-0.193322	0.683624	0.0445647
EAF1	-0.447029	0.104983	1.30467	0.531168	-0.141354	-0.724743	0.0782478	-0.0266461	-1.68096	0.0803384
PPM1F	-0.823852	0.306035	-0.511919	0.374985	-0.141162	-0.100421	-0.444745	-0.056125	0.611195	-0.15677
UNK	-0.295687	0.302393	0.102858	-0.136538	-0.141103	-0.318898	0.205181	0.185821	-0.099939	0.019882
FXR1	0.101328	-0.539219	0.570908	-0.0752599	-0.141041	-0.304449	-0.195827	0.451693	-0.0244119	0.356337
C16orf70	-0.602036	0.498049	-0.943906	0.246594	-0.140926	0.123915	-0.347625	0.111147	0.30814	-0.904472
SNX11	-0.27408	0.394599	0.790753	-0.371587	-0.140857	0.196721	-0.00414103	-0.429377	-0.111875	-0.610536
TMOD3	-0.311439	-0.285537	-0.789649	0.464709	-0.140849	0.0627298	-0.540808	-0.284492	0.796097	0.153392
AKT1	-0.485557	-0.216757	-0.591715	0.0945871	-0.140562	-0.213738	-0.343353	0.055166	0.151059	0.0366445
[truncated: 3,933 more rows]
